# Supplementary material for: Molecular Relationship between Strains of M. bovis from Mexico and Those from Countries with Free Trade of Cattle with Mexico
Source: PLoS One. 2016 May 12;11(5):e0155207. doi: 10.1371/journal.pone.0155207 (PMC4865116; doi:10.1371/journal.pone.0155207)
Supplement: S1 Table — (XLSX) [file pone.0155207.s001.xlsx]

## Sheet: Hoja1
Autor	Year pub	SB	frec	Country	Species	Continent	Binary	ID1	ID2	SP	State
Cicero, 2009	2009	120	1	México	humano	Americano	1101111101111110111111111111111111111100000	20		SP100	Distrito Federal
Cicero, 2009	2009	268	1	México	humano	Americano	1101011101001110111110111111111111111100000	6		SP120	Distrito Federal
Cicero, 2009	2009	669	1	México	humano	Americano	0101101000001100111111111111111111111100000	4		SP1	Distrito Federal
Cicero, 2009	2009	849	1	México	humano	Americano	1101011101111110111111111111111111111100000	16		SP264	Distrito Federal
Cicero, 2009	2009	856	1	México	humano	Americano	1101111101111100111111111111111111111100000	22		SP13	Distrito Federal
Cicero, 2009	2009	897	1	México	humano	Americano	1101111101101110111111111111111111111100000	21		SP263	Distrito Federal
Cicero, 2009	2009	961	1	México	humano	Americano	1001111101111110111111111111111111111100000	19		SP262	Distrito Federal
Cicero, 2009	2009	1559	1	México	humano	Americano	1101111101111110101111111111111111111100000	18		SP243	Distrito Federal
Cicero, 2009	2009	sn	1	México	humano	Americano	0101101101101100111111111111111111111100000	8		SP301	Distrito Federal
Cicero, 2009	2009	sn	1	México	humano	Americano	1001111101111100110111111111111111111100000	13		SP327	Distrito Federal
Cicero, 2009	2009	sn	1	México	humano	Americano	1001111101111110111110111111111111111100000	10		SP329	Distrito Federal
Cicero, 2009	2009	sn	1	México	humano	Americano	1101011101001110111110111111111111101100000	11		SP344	Distrito Federal
Cicero, 2009	2009	sn	1	México	humano	Americano	1101111101001100111111111111111111101100000	12		SP352	Distrito Federal
Cicero, 2009	2009	sn	1	México	humano	Americano	1101111101011100111011111110111111101100000	7		SP354	Distrito Federal
Cicero, 2009	2009	sn	1	México	humano	Americano	1101111101101100111110111111111111111100000	17		SP355	Distrito Federal
Cicero, 2009	2009	sn	1	México	humano	Americano	1101111101111100111111011111111111111100000	14		SP356	Distrito Federal
Cicero, 2009	2009	sn	1	México	humano	Americano	1101111101111100111110111111111011111100000	15		SP357	Distrito Federal
Cobos, 2005	2005	121	1	México	bovino	Americano	1101111101111110111101111111111111111100000			SP12	Chihuahua
Cobos, 2005	2005	121	1	México	bovino	Americano	1101111101111110111101111111111111111100000			SP12	Chihuahua
Cobos, 2005	2005	121	1	México	bovino	Americano	1101111101111110111101111111111111111100000			SP12	Chihuahua
Cobos, 2005	2005	121	1	México	bovino	Americano	1101111101111110111101111111111111111100000			SP12	Chihuahua
Cobos, 2005	2005	121	1	México	bovino	Americano	1101111101111110111101111111111111111100000			SP12	Chihuahua
Cobos, 2005	2005	121	1	México	bovino	Americano	1101111101111110111101111111111111111100000			SP12	Chihuahua
Cobos, 2005	2005	121	1	México	bovino	Americano	1101111101111110111101111111111111111100000			SP12	Chihuahua
Cobos, 2005	2005	121	1	México	bovino	Americano	1101111101111110111101111111111111111100000			SP12	Chihuahua
Cobos, 2005	2005	121	1	México	bovino	Americano	1101111101111110111101111111111111111100000			SP12	Chihuahua
Cobos, 2005	2005	121	1	México	bovino	Americano	1101111101111110111101111111111111111100000			SP12	Chihuahua
Cobos, 2005	2005	121	1	México	bovino	Americano	1101111101111110111101111111111111111100000			SP12	Chihuahua
Cobos, 2005	2005	121	1	México	bovino	Americano	1101111101111110111101111111111111111100000			SP12	Chihuahua
Cobos, 2005	2005	121	1	México	bovino	Americano	1101111101111110111101111111111111111100000			SP12	Chihuahua
Cobos, 2005	2005	121	1	México	bovino	Americano	1101111101111110111101111111111111111100000			SP12	Chihuahua
Cobos, 2005	2005	121	1	México	bovino	Americano	1101111101111110111101111111111111111100000			SP12	Chihuahua
Cobos, 2005	2005	121	1	México	bovino	Americano	1101111101111110111101111111111111111100000			SP12	Chihuahua
Cobos, 2005	2005	121	1	México	bovino	Americano	1101111101111110111101111111111111111100000			SP12	Chihuahua
Cobos, 2005	2005	121	1	México	bovino	Americano	1101111101111110111101111111111111111100000			SP12	Chihuahua
Cobos, 2005	2005	121	1	México	bovino	Americano	1101111101111110111101111111111111111100000			SP12	Chihuahua
Cobos, 2005	2005	121	1	México	bovino	Americano	1101111101111110111101111111111111111100000			SP12	Chihuahua
Cobos, 2005	2005	121	1	México	bovino	Americano	1101111101111110111101111111111111111100000			SP12	Chihuahua
Cobos, 2005	2005	121	1	México	bovino	Americano	1101111101111110111101111111111111111100000			SP12	Chihuahua
Cobos, 2005	2005	121	1	México	bovino	Americano	1101111101111110111101111111111111111100000			SP12	Chihuahua
Cobos, 2005	2005	121	1	México	bovino	Americano	1101111101111110111101111111111111111100000			SP12	Chihuahua
Cobos, 2005	2005	121	1	México	bovino	Americano	1101111101111110111101111111111111111100000			SP12	Chihuahua
Cobos, 2005	2005	121	1	México	bovino	Americano	1101111101111110111101111111111111111100000			SP12	Chihuahua
Cobos, 2005	2005	121	1	México	bovino	Americano	1101111101111110111101111111111111111100000			SP12	Chihuahua
Cobos, 2005	2005	121	1	México	bovino	Americano	1101111101111110111101111111111111111100000			SP12	Chihuahua
Cobos, 2005	2005	121	1	México	bovino	Americano	1101111101111110111101111111111111111100000			SP12	Chihuahua
Cobos, 2005	2005	140	1	México	bovino	Americano	1101101000001110111111111111111111111100000			SP8	Chihuahua
Cobos, 2005	2005	140	1	México	bovino	Americano	1101101000001110111111111111111111111100000			SP8	Chihuahua
Cobos, 2005	2005	140	1	México	bovino	Americano	1101101000001110111111111111111111111100000			SP8	Chihuahua
Cobos, 2005	2005	140	1	México	bovino	Americano	1101101000001110111111111111111111111100000			SP8	Chihuahua
Cobos, 2005	2005	140	1	México	bovino	Americano	1101101000001110111111111111111111111100000			SP8	Chihuahua
Cobos, 2005	2005	140	1	México	bovino	Americano	1101101000001110111111111111111111111100000			SP8	Chihuahua
Cobos, 2005	2005	140	1	México	bovino	Americano	1101101000001110111111111111111111111100000			SP8	Chihuahua
Cobos, 2005	2005	140	1	México	bovino	Americano	1101101000001110111111111111111111111100000			SP8	Chihuahua
Cobos, 2005	2005	327	1	México	bovino	Americano	1101111101011110111111111110001111111100000			SP9	Chihuahua
Cobos, 2005	2005	327	1	México	bovino	Americano	1101111101011110111111111110001111111100000			SP9	Chihuahua
Cobos, 2005	2005	327	1	México	bovino	Americano	1101111101011110111111111110001111111100000			SP9	Chihuahua
Cobos, 2005	2005	673	1	México	bovino	Americano	0101101000001110111111111111111111111100000			SP2	Chihuahua
Cobos, 2005	2005	673	1	México	bovino	Americano	0101101000001110111111111111111111111100000			SP2	Chihuahua
Cobos, 2005	2005	673	1	México	bovino	Americano	0101101000001110111111111111111111111100000			SP2	Chihuahua
Cobos, 2005	2005	673	1	México	bovino	Americano	0101101000001110111111111111111111111100000			SP2	Chihuahua
Cobos, 2005	2005	673	1	México	bovino	Americano	0101101000001110111111111111111111111100000			SP2	Chihuahua
Cobos, 2005	2005	807	1	México	bovino	Americano	1101111101111110111101111011111111111100000			SP265	Chihuahua
Cobos, 2005	2005	807	1	México	bovino	Americano	1101111101111110111101111011111111111100000			SP265	Chihuahua
Cobos, 2005	2005	985	1	México	bovino	Americano	0101101000001110111111111110111111111100000			SP261	Chihuahua
Cobos, 2005	2005	986	1	México	bovino	Americano	0101101000001110011111111111111111111100000			SP17	Chihuahua
Cobos, 2005	2005	986	1	México	bovino	Americano	0101101000001110011111111111111111111100000			SP17	Chihuahua
Cobos, 2005	2005	986	1	México	bovino	Americano	0101101000001110011111111111111111111100000			SP17	Chihuahua
Cobos, 2005	2005	986	1	México	bovino	Americano	0101101000001110011111111111111111111100000			SP17	Chihuahua
Cobos, 2005	2005	987	1	México	bovino	Americano	1100101000001110111111111111110000001100000			SP260	Chihuahua
Cobos, 2005	2005	987	1	México	bovino	Americano	1100101000001110111111111111110000001100000			SP260	Chihuahua
Cobos, 2005	2005	1182	1	México	bovino	Americano	1101101000001110111111111111110111111100000			SP266	Chihuahua
Cobos, 2005	2005	1182	1	México	bovino	Americano	1101101000001110111111111111110111111100000			SP266	Chihuahua
Cobos, 2005	2005	1182	1	México	bovino	Americano	1101101000001110111111111111110111111100000			SP266	Chihuahua
Cobos, 2006	2005	987	1	México	bovino	Americano	1100101000001110111111111111110000001100000			SP260	Chihuahua
Feliciano base datos		119	1	México	Bovino	Americano	1101111101111100111101111111111111111100000		87 Jal	SP11	Jalisco
Feliciano base datos		119	1	México	Bovino	Americano	1101111101111100111101111111111111111100000		14 Jal	SP11	Jalisco
Feliciano base datos		119	1	México	Bovino	Americano	1101111101111100111101111111111111111100000		Mex-21	SP11	jalisco
Feliciano base datos		120	1	México	Bovino	Americano	1101111101111110111111111111111111111100000		BCG	SP100	BCG
Feliciano base datos		120	1	México	Bovino	Americano	1101111101111110111111111111111111111100000		BCG	SP100	BCG
Feliciano base datos		120	1	México	Bovino	Americano	1101111101111110111111111111111111111100000		BCG	SP100	BCG
Feliciano base datos		120	1	México	Bovino	Americano	1101111101111110111111111111111111111100000		Mex-19	SP100	veracruz
Feliciano base datos		121	1	México	Bovino	Americano	1101111101111110111101111111111111111100000		BCG	SP12	BCG
Feliciano base datos		145	1	México	Bovino	Americano	1101000000000010111111111111111111111100000		Mex-9	SP4	Queretaro
Feliciano base datos		145	1	México	Bovino	Americano	1101000000000010111111111111111111111100000		Mex-9	SP4	Queretaro
Feliciano base datos		145	1	México	Bovino	Americano	1101000000000010111111111111111111111100000		Mex-9	SP4	veracruz
Feliciano base datos		269	1	México	Bovino	Americano	1101101000001100111111111111111111111100000		03AGS	SP6	Aguascalientes
Feliciano base datos		269	1	México	Bovino	Americano	1101101000001100111111111111111111111100000		Mex-2	SP6	Aguascalientes
Feliciano base datos		269	1	México	Bovino	Americano	1101101000001100111111111111111111111100000		Mex-2	SP6	Jalisco
Feliciano base datos		269	1	México	Bovino	Americano	1101101000001100111111111111111111111100000		207QRO	SP6	Queretaro
Feliciano base datos		269	1	México	Bovino	Americano	1101101000001100111111111111111111111100000		Mex-2	SP6	Queretaro
Feliciano base datos		269	1	México	Bovino	Americano	1101101000001100111111111111111111111100000		Mex-2	SP6	veracruz
Feliciano base datos		269	1	México	Bovino	Americano	1101101000001100111111111111111111111100000		Mex-2	SP6	veracruz
Feliciano base datos		269	1	México	Bovino	Americano	1101101000001100111111111111111111111100000		Mex-2	SP6	veracruz
Feliciano base datos		269	1	México	Bovino	Americano	1101101000001100111111111111111111111100000		Mex-2	SP6	veracruz
Feliciano base datos		269	1	México	Bovino	Americano	1101101000001100111111111111111111111100000		Mex-2	SP6	veracruz
Feliciano base datos		663	1	México	Bovino	Americano	1101000000000000111111111111111111111100000		91AGS	SP3	Aguascalientes
Feliciano base datos		663	1	México	Bovino	Americano	1101000000000000111111111111111111111100000		04AGS	SP3	Aguascalientes
Feliciano base datos		663	1	México	Bovino	Americano	1101000000000000111111111111111111111100000		Mex-1	SP3	Aguascalientes
Feliciano base datos		663	1	México	Bovino	Americano	1101000000000000111111111111111111111100000		Mex-2	SP3	Aguascalientes
Feliciano base datos		663	1	México	Bovino	Americano	1101000000000000111111111111111111111100000		Mex-10	SP3	Estado de Mexico
Feliciano base datos		663	1	México	Bovino	Americano	1101000000000000111111111111111111111100000		04JAL	SP3	Jalisco
Feliciano base datos		663	1	México	Bovino	Americano	1101000000000000111111111111111111111100000		34JAL	SP3	Jalisco
Feliciano base datos		663	1	México	Bovino	Americano	1101000000000000111111111111111111111100000		Mex-3	SP3	Jalisco
Feliciano base datos		663	1	México	Bovino	Americano	1101000000000000111111111111111111111100000		Mex-4	SP3	Jalisco
Feliciano base datos		663	1	México	Bovino	Americano	1101000000000000111111111111111111111100000		Mex-5	SP3	Jalisco
Feliciano base datos		663	1	México	Bovino	Americano	1101000000000000111111111111111111111100000		Mex-6	SP3	Jalisco
Feliciano base datos		663	1	México	Bovino	Americano	1101000000000000111111111111111111111100000		Mex-7	SP3	Jalisco
Feliciano base datos		663	1	México	Bovino	Americano	1101000000000000111111111111111111111100000		Mex-8	SP3	Sonora
Feliciano base datos		663	1	México	Bovino	Americano	1101000000000000111111111111111111111100000		Mex-9	SP3	veracruz
Feliciano base datos		669	1	México	Bovino	Americano	0101101000001100111111111111111111111100000		47AGS	SP1	Aguascalientes
Feliciano base datos		669	1	México	Bovino	Americano	0101101000001100111111111111111111111100000		Mex-5	SP1	Aguascalientes
Feliciano base datos		669	1	México	Bovino	Americano	0101101000001100111111111111111111111100000		Mex-5	SP1	Estado de Mexico
Feliciano base datos		669	1	México	Bovino	Americano	0101101000001100111111111111111111111100000		Mex-5	SP1	Estado de Mexico
Feliciano base datos		669	1	México	Bovino	Americano	0101101000001100111111111111111111111100000		Mex-5	SP1	Estado de Mexico
Feliciano base datos		669	1	México	Bovino	Americano	0101101000001100111111111111111111111100000		Mex-5	SP1	Jalisco
Feliciano base datos		669	1	México	Bovino	Americano	0101101000001100111111111111111111111100000		Mex-5	SP1	Jalisco
Feliciano base datos		669	1	México	Bovino	Americano	0101101000001100111111111111111111111100000		Mex-5	SP1	Jalisco
Feliciano base datos		673	1	México	Bovino	Americano	0101101000001110111111111111111111111100000		Mex-7	SP2	Chihuahua
Feliciano base datos		673	1	México	Bovino	Americano	0101101000001110111111111111111111111100000		Mex-7	SP2	Coahuila
Feliciano base datos		673	1	México	Bovino	Americano	0101101000001110111111111111111111111100000		Mex-7	SP2	Coahuila
Feliciano base datos		673	1	México	Bovino	Americano	0101101000001110111111111111111111111100000		Mex-7	SP2	Jalisco
Feliciano base datos		971	1	México	Bovino	Americano	1101101000001110111111111111110000001100000		Mex-3	SP7	Nayarit
Feliciano base datos		1018	1	México	Bovino	Americano	1101101101111100111101111111111111111100000		66JAL	SP258	Jalisco
Feliciano base datos		1044	1	México	Bovino	Americano	0001101000001100111111111111111111111100000		19EDM	SP24	Estado de Mexico
Feliciano base datos		1044	1	México	Bovino	Americano	0001101000001100111111111111111111111100000		Mex-6	SP24	Estado de Mexico
Feliciano base datos		1044	1	México	Bovino	Americano	0001101000001100111111111111111111111100000		Mex-6	SP24	Estado de Mexico
Feliciano base datos		1044	1	México	Bovino	Americano	0001101000001100111111111111111111111100000		50JAL	SP24	Jalisco
Feliciano base datos		1044	1	México	Bovino	Americano	0001101000001100111111111111111111111100000		35JAL	SP24	Jalisco
Feliciano base datos		1044	1	México	Bovino	Americano	0001101000001100111111111111111111111100000		Mex-6	SP24	Jalisco
Feliciano base datos		1044	1	México	Bovino	Americano	0001101000001100111111111111111111111100000		184QRO	SP24	Queretaro
Feliciano base datos		1044	1	México	Bovino	Americano	0001101000001100111111111111111111111100000		Mex-6	SP24	Queretaro
Feliciano base datos		1044	1	México	Bovino	Americano	0001101000001100111111111111111111111100000		Mex-6	SP24	Zacatecas
Feliciano base datos		1109	1	México	Bovino	Americano	0001101000101100111111111111111111101100000		Mex-15	SP257	Colima
Feliciano base datos		1109	1	México	Bovino	Americano	0001101000101100111111111111111111101100000		301JAL	SP257	Jalisco
Feliciano base datos		1109	1	México	Bovino	Americano	0001101000101100111111111111111111101100000		Mex-15	SP257	Jalisco
Feliciano base datos		1110	1	México	Bovino	Americano	0001101000101100111111111111111111111100000		92AGS	SP256	Aguascalientes
Feliciano base datos		1110	1	México	Bovino	Americano	0001101000101100111111111111111111111100000		Mex-16	SP256	Aguascalientes
Feliciano base datos		1110	1	México	Bovino	Americano	0001101000101100111111111111111111111100000		01QRO	SP256	Queretaro
Feliciano base datos		1110	1	México	Bovino	Americano	0001101000101100111111111111111111111100000		Mex-16	SP256	Queretaro
Feliciano base datos		1111	1	México	Bovino	Americano	0001101000001100011111111111111111111100000		Mex-14	SP255	Estado de Mexico
Feliciano base datos		1111	1	México	Bovino	Americano	0001101000001100011111111111111111111100000		50*JAL	SP255	Jalisco
Feliciano base datos		1111	1	México	Bovino	Americano	0001101000001100011111111111111111111100000		55JAL	SP255	Jalisco
Feliciano base datos		1111	1	México	Bovino	Americano	0001101000001100011111111111111111111100000		Mex-14	SP255	Jalisco
Feliciano base datos		1112	1	México	Bovino	Americano	0101101000001000111111111111111111111100000		Mex-8	SP212	Hidalgo
Feliciano base datos		1112	1	México	Bovino	Americano	0101101000001000111111111111111111111100000		Mex-8	SP212	Hidalgo
Feliciano base datos		1112	1	México	Bovino	Americano	0101101000001000111111111111111111111100000		Mex-8	SP212	Hidalgo
Feliciano base datos		1112	1	México	Bovino	Americano	0101101000001000111111111111111111111100000		Mex-8	SP212	Queretaro
Feliciano base datos		1113	1	México	Bovino	Americano	1001101000001100111111111111111011101100000		Mex-12	SP253	Estado de Mexico
Feliciano base datos		1113	1	México	Bovino	Americano	1001101000001100111111111111111011101100000		Mex-12	SP253	Estado de Mexico
Feliciano base datos		1114	1	México	Bovino	Americano	1001000000000000111111111111111111111100000		Mex-11	SP254	Estado de Mexico
Feliciano base datos		1114	1	México	Bovino	Americano	1001000000000000111111111111111111111100000		90QRO	SP254	Queretaro
Feliciano base datos		1114	1	México	Bovino	Americano	1001000000000000111111111111111111111100000		137QRO	SP254	Queretaro
Feliciano base datos		1114	1	México	Bovino	Americano	1001000000000000111111111111111111111100000		Mex-11	SP254	Queretaro
Feliciano base datos		1114	1	México	Bovino	Americano	1001000000000000111111111111111111111100000		Mex-11	SP254	Queretaro
Feliciano base datos		1115	1	México	Bovino	Americano	0101101000001100111000011111111111111100000		Mex-17	SP58	Jalisco
Feliciano base datos		1115	1	México	Bovino	Americano	0101101000001100111000011111111111111100000		Mex-17	SP58	Jalisco
Feliciano base datos		1116	1	México	Bovino	Americano	1101101000001100111111111111110000001100000		89AGS	SP5	Aguascalientes
Feliciano base datos		1116	1	México	Bovino	Americano	1101101000001100111111111111110000001100000		Mex-4	SP5	Aguascalientes
Feliciano base datos		1116	1	México	Bovino	Americano	1101101000001100111111111111110000001100000		Mex-4	SP5	Colima
Feliciano base datos		1116	1	México	Bovino	Americano	1101101000001100111111111111110000001100000		Mex-4	SP5	Estado de Mexico
Feliciano base datos		1116	1	México	Bovino	Americano	1101101000001100111111111111110000001100000		28JAL	SP5	Jalisco
Feliciano base datos		1116	1	México	Bovino	Americano	1101101000001100111111111111110000001100000		Mex-4	SP5	Jalisco
Feliciano base datos		1116	1	México	Bovino	Americano	1101101000001100111111111111110000001100000		Mex-4	SP5	Tamaulipas
Feliciano base datos		1116	1	México	Bovino	Americano	1101101000001100111111111111110000001100000		Mex-4	SP5	veracruz
Feliciano base datos		1116	1	México	Bovino	Americano	1101101000001100111111111111110000001100000		Mex-4	SP5	veracruz
Feliciano base datos		1118	1	México	Bovino	Americano	1101000000000000111111111111111111101100000		Mex-10	SP34	Jalisco
Feliciano base datos		1118	1	México	Bovino	Americano	1101000000000000111111111111111111101100000		Mex-10	SP34	veracruz
Feliciano base datos		1118	1	México	Bovino	Americano	1101000000000000111111111111111111101100000		Mex-10	SP34	veracruz
Feliciano base datos		1119	1	México	Bovino	Americano	0101000000000000111111111111111111111100000		Mex-34	SP360	veracruz
Feliciano base datos		1120	1	México	Bovino	Americano	1101000000000000111111111111011001101100000		Mex-38	SP252	veracruz
Feliciano base datos		1121	1	México	Bovino	Americano	1100000000000000001111111111111111111100000		Mex-37	SP364	Estado de Mexico
Feliciano base datos		1122	1	México	Bovino	Americano	1101101000001100111111111111111111101100000		Mex-26	SP133	veracruz
Feliciano base datos		1124	1	México	Bovino	Americano	1101001000001000111111111111111101111100000		Mex-31	SP251	veracruz
Feliciano base datos		1125	1	México	Bovino	Americano	1001101000001100111110111011011001101100000		Mex-18	SP250	Jalisco
Feliciano base datos		1125	1	México	Bovino	Americano	1001101000001100111110111011011001101100000		Mex-18	SP250	veracruz
Feliciano base datos		1127	1	México	Bovino	Americano	1101111101011100111111111101111101101100000		Mex-23	SP249	jalisco
Feliciano base datos		1128	1	México	Bovino	Americano	1101111001011100111111111110001111101100000		Mex-47	SP153	Estado de Mexico
Feliciano base datos		1130	1	México	Bovino	Americano	1000000000000000111100111111111001101100000		Mex-52	SP248	Estado de Mexico
Feliciano base datos		1131	1	México	Bovino	Americano	1101101000001100011111111111110000001100000		Mex-41	SP247	jalisco
Feliciano base datos		1133	1	México	Bovino	Americano	1001111001111100111000111011011001101100000		Mex-53	SP361	jalisco
Feliciano base datos		1493	1	México	Bovino	Americano	0001001000001100111111111111111111111100000		13JAL	SP20	Jalisco
Feliciano base datos		1498	1	México	Bovino	Americano	1101001000001100111111111111111111111100000		Mex-29	SP112	Estado de Mexico
Feliciano base datos		1501	1	México	Bovino	Americano	1001101000001100111111111111110000001100000		Mex-40	SP84	Estado de Mexico
Feliciano base datos		1503	1	México	Bovino	Americano	1101111001011110111111111110001111111100000		Mex-49	SP157	Queretaro
Feliciano base datos		1526	1	México	Bovino	Americano	1101000000000010111111111111111111101100000		Mex-35	SP244	Estado de Mexico
Feliciano base datos		1698	1	México	Bovino	Americano	0000010000001100111111111111111111111100000		132EDM	SP240	Estado de Mexico
Feliciano base datos		1699	1	México	Bovino	Americano	0000011101110000111101111111111001101100000		12JAL	SP239	Jalisco
Feliciano base datos		1700	1	México	Bovino	Americano	0000101000001000011111101111011000101100000		14EDM	SP238	Estado de Mexico
Feliciano base datos		1701	1	México	Bovino	Americano	0000101000001100011100111111111111111100000		87JAL	SP237	Jalisco
Feliciano base datos		1702	1	México	Bovino	Americano	0000101000001100011111111111111111111100000		61JAL	SP236	Jalisco
Feliciano base datos		1702	1	México	Bovino	Americano	0000101000001100011111111111111111111100000		Mex-39	SP236	jalisco
Feliciano base datos		1710	1	México	Bovino	Americano	0001101000101100111111111110001001101100000		3061AGS	SP234	Aguascalientes
Feliciano base datos		1711	1	México	Bovino	Americano	0001101000101100111111111111111001101100000		82QRO	SP233	Queretaro
Feliciano base datos		1712	1	México	Bovino	Americano	0001110000001100011111111111111111111100000		11EDM	SP232	Estado de Mexico
Feliciano base datos		1713	1	México	Bovino	Americano	0001110000001100111111111111111111111100000		19EDM	SP231	Estado de Mexico
Feliciano base datos		1715	1	México	Bovino	Americano	0101101100001100111111111111111111111100000		107QRO	SP69	Queretaro
Feliciano base datos		1715	1	México	Bovino	Americano	0101101100001100111111111111111111111100000		Mex-30	SP69	Queretaro
Feliciano base datos		1717	1	México	Bovino	Americano	1000101000001100011111111111111111111100000		68JAL	SP229	Jalisco
Feliciano base datos		1718	1	México	Bovino	Americano	1000111000011100011111111110001111111100000		73JAL	SP228	Jalisco
Feliciano base datos		1719	1	México	Bovino	Americano	1000111101111100011100111111111111111100000		19AGS	SP227	Aguascalientes
Feliciano base datos		1720	1	México	Bovino	Americano	1001000000000000111111101111111111111100000		46JAL	SP226	Jalisco
Feliciano base datos		1720	1	México	Bovino	Americano	1001000000000000111111101111111111111100000		Mex-32	SP226	jalisco
Feliciano base datos		1721	1	México	Bovino	Americano	1001000000000000111111111111101111111100000		32AGS	SP225	Aguascalientes
Feliciano base datos		1721	1	México	Bovino	Americano	1001000000000000111111111111101111111100000		Mex-33	SP225	Aguascalientes
Feliciano base datos		1729	1	México	Bovino	Americano	1001010000001100011111111111111111101100000		17EDM	SP218	Estado de Mexico
Feliciano base datos		1730	1	México	Bovino	Americano	1001010000001100111111111111111111111100000		27EDM	SP217	Estado de Mexico
Feliciano base datos		1734	1	México	Bovino	Americano	1001101000001100111111111111100000001100000		18EDM	SP215	Estado de Mexico
Feliciano base datos		1735	1	México	Bovino	Americano	1001101000100100111111111111111111001100000		248JAL	SP214	Jalisco
Feliciano base datos		1736	1	México	Bovino	Americano	1001101000100100111111111111111111101100000		278JAL	SP213	Jalisco
Feliciano base datos		1739	1	México	Bovino	Americano	1101001000001000111111111111111111111100000		60JAL	SP211	Jalisco
Feliciano base datos		1740	1	México	Bovino	Americano	1101101000101110111111111111111111101100000		2181AGS	SP210	Aguascalientes
Feliciano base datos		1743	1	México	Bovino	Americano	1101111001111100111111111110001111111100000		17JAL	SP186	Jalisco
Feliciano base datos		1743	1	México	Bovino	Americano	1101111001111100111111111110001111111100000		Mex-46	SP186	jalisco
Feliciano base datos		1810	1	México	Bovino	Americano	0101101000000100111111111110001111111100000		Mex-25	SP208	jalisco
Feliciano base datos		1811	1	México	Bovino	Americano	0101101000001000111111111110001111111100000		Mex-24	SP207	jalisco
Feliciano base datos		1814	1	México	Bovino	Americano	1100000000001000011111111111111111100100000		Mex-50	SP206	Coahuila
Feliciano base datos		1815	1	México	Bovino	Americano	1100001000001000111111111111110000000100000		Mex-45	SP205	jalisco
Feliciano base datos		1816	1	México	Bovino	Americano	1100001000001100111111111111111111111100000		Mex-28	SP92	jalisco
Feliciano base datos		1817	1	México	Bovino	Americano	1100111000011100011111111110001111111100000		Mex-48	SP204	jalisco
Feliciano base datos		1819	1	México	Bovino	Americano	1101101000000110111111111111110000001100000		Mex-42	SP203	Aguascalientes
Feliciano base datos		1821	1	México	Bovino	Americano	1101101000001110111111111101110000001100000		Mex-43	SP202	jalisco
Feliciano base datos		1840	1	México	Bovino	Americano	1001011101001100111110111111111111111100000		AN5	SP101	AN5
Feliciano base datos		1844	1	México	Bovino	Americano	1101000000000000010111001100011111111100000		Mex-51	SP105	jalisco
Feliciano base datos		sn	1	México	Bovino	Americano	0001111101111100111101111111111111101100000		72AGS	SP299	Aguascalientes
Feliciano base datos		sn	1	México	Bovino	Americano	1101111100101111111111111111110000001100000		11AGS	SP350	Aguascalientes
Feliciano base datos		sn	1	México	Bovino	Americano	1001011101001100111111111111111111111100000		AN5	SP319	AN5
Feliciano base datos		sn	1	México	Bovino	Americano	1001011101001100111111111111111111111100000		AN5	SP319	AN5
Feliciano base datos		sn	1	México	Bovino	Americano	1001011101101100111110111111111111111100000		AN5	SP320	AN5
Feliciano base datos		sn	1	México	Bovino	Americano	1001000000000000011111111111111111101100000		Mex-36	SP316	Estado de Mexico
Feliciano base datos		sn	1	México	Bovino	Americano	1101101000001110111111111110110000001100000		Mex-44	SP348	Estado de Mexico
Feliciano base datos		sn	1	México	Bovino	Americano	1101111101111100111101111111111111101100000		Mex-22	SP184	jalisco
Feliciano base datos		sn	1	México	Bovino	Americano	0001101100101100111111111111111111111100000		15JAL	SP256	Jalisco
Feliciano base datos		sn	1	México	Bovino	Americano	0001001000101100111111111111011001101100000		50**JAL	SP287	Jalisco
Feliciano base datos		sn	1	México	Bovino	Americano	0001100000001100111111101111111111111100000		39*JAL	SP288	Jalisco
Feliciano base datos		sn	1	México	Bovino	Americano	0001100000001100111111111111111101111100000		37JAL	SP289	Jalisco
Feliciano base datos		sn	1	México	Bovino	Americano	0001101000001100011100101111011101101100000		??JAL	SP292	Jalisco
Feliciano base datos		sn	1	México	Bovino	Americano	0001101000001100111000001111011001101100000		39JAL	SP294	Jalisco
Feliciano base datos		sn	1	México	Bovino	Americano	1001101000001100111100111111011101111100000		16JAL	SP322	Jalisco
Feliciano base datos		sn	1	México	Bovino	Americano	1101000000100000111111111111111111111100000		16JAL	SP337	Jalisco
Feliciano base datos		sn	1	México	Bovino	Americano	1101000100100001111111111111111111111100000		18JAL	SP339	Jalisco
Feliciano base datos		sn	1	México	Bovino	Americano	1101000100100011111111111111111111111100000		20JAL	SP340	Jalisco
Feliciano base datos		sn	1	México	Bovino	Americano	1101000100100011111111111111111111111100000		19JAL	SP340	Jalisco
Feliciano base datos		sn	1	México	Bovino	Americano	0000001000001100011000101111111001101100000		125QRO	SP276	Queretaro
Feliciano base datos		sn	1	México	Bovino	Americano	0000001000101101111100111111111001101100000		99QRO	SP277	Queretaro
Feliciano base datos		sn	1	México		Americano	1101111101010111110111111111111111111100000		Mex-20	SP353	Jalisco
Feliciano base datos		sn	1	México		Americano	1101101000000010111111111111111111101100000		Mex-27	SP347	veracruz
Harris, N.B. 2007 App. Env. Microbiol. 73(3) 1025-28	2007	1165	1	México	queso	Americano	1101000000000110111111111111111111111100000			SP35
Harris, N.B. 2007 App. Env. Microbiol. 73(3) 1025-28	2007	1165	1	México	queso	Americano	1101000000000110111111111111111111111100000			SP35
Harris, N.B. 2007 App. Env. Microbiol. 73(3) 1025-28	2007	1165	1	México	queso	Americano	1101000000000110111111111111111111111100000			SP35
Laura		119	1	México	Humano	Americano	1101111101111100111101111111111111111100000		QRO482	SP11	Queretaro
Laura		140	1	México	Humano	Americano	1101101000001110111111111111111111111100000		QRO62	SP8	Queretaro
Laura		140	1	México	Humano	Americano	1101101000001110111111111111111111111100000		QRO180	SP8	Queretaro
Laura		663	1	México	Humano	Americano	1101000000000000111111111111111111111100000		QRO459	SP3	Queretaro
Laura		971	1	México	Humano	Americano	1101101000001110111111111111110000001100000		QRO392	SP7	Queretaro
Laura		1824	1	México	Humano	Americano	0000010000001100110000010100101001000000000	C6o	QRO164	SP201	Queretaro
Laura		1825	1	México	Humano	Americano	0000011000000000111000111011101000001100000	F26	QRO261	SP200	Queretaro
Laura		1826	1	México	Humano	Americano	0000011001001000011001111000101001100000000	B26e	QRO114	SP199	Queretaro
Laura		1827	1	México	Humano	Americano	0001001000000100001000110101100000000000000	FA44	QRO295	SP270	Queretaro
Laura		1828	1	México	Humano	Americano	1000000000000000000001111110111111111100000		QRO401	SP198	Queretaro
Laura		1829	1	México	Humano	Americano	1000001000000000011000101011001000010000000	E1	QRO198	SP197	Queretaro
Laura		1830	1	México	Humano	Americano	1000001000000000101000111111101100001100000	F34	QRO275	SP196	Queretaro
Laura		1831	1	México	Humano	Americano	1000101000001100101001101001100100010100000	FA43	QRO293	SP195	Queretaro
Laura		1833	1	México	Humano	Americano	1001001001001000011000111010101000111100000	C5e	QRO98	SP193	Queretaro
Laura		1834	1	México	Humano	Americano	1001010000011100001100011111111100010100000	A3	QRO67	SP192	Queretaro
Laura		1835	1	México	Humano	Americano	1001011000000000111001111111111111111101000		QRO425	SP18	Queretaro
Laura		1836	1	México	Humano	Americano	1001011000010100100111011101101001111000000	C4o	QRO97	SP27	Queretaro
Laura		1837	1	México	Humano	Americano	1001011000101100111101111011111001111100000	B5e	QRO155	SP47	Queretaro
Laura		1839	1	México	Humano	Americano	1001011001111100011000111111101001101100000		QRO434	SP97	Queretaro
Laura		1841	1	México	Humano	Americano	1001101101001100001101111011101011111100000	E1	QRO198	SP103	Queretaro
Laura		1842	1	México	Humano	Americano	1001111001111100111111111111111011111101000		QRO151	SP104	Queretaro
Laura		1846	1	México	Humano	Americano	1101001000000010111111111111111111111100000		QRO39	SP39	Queretaro
Laura		1846	1	México	Humano	Americano	1101001000000010111111111111111111111100000	A15	QRO36	SP39	Queretaro
Laura		1846	1	México	Humano	Americano	1101001000000010111111111111111111111100000		QRO343	SP39	Queretaro
Laura		1849	1	México	Humano	Americano	1101011001111100111111111111111111111100000		QRO362	SP110	Queretaro
Laura		1850	1	México	Humano	Americano	1101111000011100111111111111111111111100000	FA55o	QRO316	SP111	Queretaro
Laura		1851	1	México	Humano	Americano	1101111001011100111111111111111111111100000	FA66o	QRO356	SP134	Queretaro
Laura		1852	1	México	Humano	Americano	1101111001111100111110111111101111111100000		QRO370	SP165	Queretaro
Laura		1853	1	México	Humano	Americano	1101111101111100111111111111111111111101000		QRO483	SP171	Queretaro
Laura		sn	1	México	Humano	Americano	1001011100001000111000111101110001101100000		QRO197	SP102	Queretaro
Laura		sn	1	México	Humano	Americano	1001011111011000111110111111101110100100000	C3e	QRO160	SP321	Queretaro
Laura		sn	1	México	Humano	Americano	1001111101111000111111111111111101111100000		QRO394	SP326	Queretaro
Laura		sn	1	México	Humano	Americano	1101011001011100111111111111111111111100000		QRO424	SP343	Queretaro
Laura		1838	1	México	Humano	Americano	1001011001111000111100111110101111111100000	B10e	QRO86	SP48	Queretaro
López, 2010	2010	140	1	México	humano	Americano	1101101000001110111111111111111111111100000	IPN46		SP8	Distrito Federal
López, 2010	2010	145	1	México	humano	Americano	1101000000000010111111111111111111111100000	IPN47		SP4	Distrito Federal
López, 2010	2010	145	1	México	humano	Americano	1101000000000010111111111111111111111100000	IPN49		SP4	Distrito Federal
López, 2010	2010	669	1	México	humano	Americano	0101101000001100111111111111111111111100000	IPN43		SP1	Distrito Federal
López, 2010	2010	673	1	México	humano	Americano	0101101000001110111111111111111111111100000	IPN56		SP2	Distrito Federal
López, 2010	2010	673	1	México	humano	Americano	0101101000001110111111111111111111111100000	IPN57		SP2	Distrito Federal
López, 2010	2010	sn	1	México	humano	Americano	0101101000001100111101111011111111101100000	IPN58		SP300	Distrito Federal
Martina		120	1	México	Bovino	Americano	1101111101111110111111111111111111111100000		BCG	SP100
Martina		269	1	México	Bovino	Americano	1101101000001100111111111111111111111100000		chi79	SP6	Chihuahua
Martina		269	1	México	Bovino	Americano	1101101000001100111111111111111111111100000		jal107	SP6	jalisco
Martina		669	1	México	Bovino	Americano	0101101000001100111111111111111111111100000		chi62	SP1	Chihuahua
Martina		669	1	México	Bovino	Americano	0101101000001100111111111111111111111100000		chi50	SP1	Chihuahua
Martina		669	1	México	Bovino	Americano	0101101000001100111111111111111111111100000		NL	SP1	Nuevo Leon
Martina		669	1	México	Bovino	Americano	0101101000001100111111111111111111111100000		TAMP	SP1	Tamaulipas
Martina		673	1	México	Bovino	Americano	0101101000001110111111111111111111111100000		bc3105	SP2	Baja California
Martina		673	1	México	Bovino	Americano	0101101000001110111111111111111111111100000		CHI	SP2	Chihuahua
Martina		673	1	México	Bovino	Americano	0101101000001110111111111111111111111100000		jal448	SP2	jalisco
Martina		673	1	México	Bovino	Americano	0101101000001110111111111111111111111100000		jal408	SP2	jalisco
Martina		673	1	México	Bovino	Americano	0101101000001110111111111111111111111100000		nl297	SP2	Nuevo Leon
Martina		673	1	México	Bovino	Americano	0101101000001110111111111111111111111100000		nl4185	SP2	Nuevo Leon
Martina		673	1	México	Bovino	Americano	0101101000001110111111111111111111111100000		tam3058	SP2	Tamaulipas
Martina		1129	1	México	Bovino	Americano	1101111001011100111111111110001111111100000		NL	SP154	Nuevo Leon
Martina		1165	1	México	Bovino	Americano	1101000000000110111111111111111111111100000		bc2693	SP35	Baja California
Martina		1165	1	México	Bovino	Americano	1101000000000110111111111111111111111100000		jal11	SP35	jalisco
Martina		1165	1	México	Bovino	Americano	1101000000000110111111111111111111111100000		son895	SP35	Sonora
Martina		1165	1	México	Bovino	Americano	1101000000000110111111111111111111111100000		tam1530	SP35	Tamaulipas
Martina		1213	1	México	Bovino	Americano	1101000000000110110111111111111111111100000		bc3407	SP106	Baja California
Martina		1264	1	México	Bovino	Americano	1001111101111100111101111111111111111100000		jal553	SP246	Aguascalientes
Martina		1496	1	México	Bovino	Americano	1101000000000100111111111111111111111100000		tam1525	SP245	Tamaulipas
Martina		1496	1	México	Bovino	Americano	1101000000000100111111111111111111111100000		TAMP	SP245	Tamaulipas
Martina		1496	1	México	Bovino	Americano	1101000000000100111111111111111111111100000		TAMP	SP245	Tamaulipas
Martina		1503	1	México	Bovino	Americano	1101111001011110111111111110001111111100000		bc3504	SP157	Baja California
Martina		1661	1	México	Bovino	Americano	1101111101111100111101111111111111111000000		TAMP	SP242	Tamaulipas
Martina		1696	1	México	Bovino	Americano	1001001000001100111111111111111001101100000		jal618	SP241	jalisco
Martina		1696	1	México	Bovino	Americano	1001001000001100111111111111111001101100000		son880	SP241	Sonora
Martina		1703	1	México	Bovino	Americano	0001001000001100111100111111111001101100000		chi71	SP235	Chihuahua
Martina		1716	1	México	Bovino	Americano	1000100000000100111111111111111001111100000		son878	SP230	Sonora
Martina		1723	1	México	Bovino	Americano	1001000000000100110101111111111001101100000		nl3401	SP224	Nuevo Leon
Martina		1724	1	México	Bovino	Americano	1001000000000100111100111111101001101100000		son709	SP223	Sonora
Martina		1725	1	México	Bovino	Americano	1001000000000100111101111111111011101100000		son706	SP222	Sonora
Martina		1726	1	México	Bovino	Americano	1001000000000100111111111111111011101100000		jal558	SP221	jalisco
Martina		1727	1	México	Bovino	Americano	1001000000000100111111111111111111111100000		son337	SP220	Sonora
Martina		1728	1	México	Bovino	Americano	1001001000001100111111111111111111111100000		nl611	SP219	Nuevo Leon
Martina		1732	1	México	Bovino	Americano	1001011000011100111111111111111011101100000		bc2918	SP216	Baja California
Martina		1737	1	México	Bovino	Americano	1101000000000000100000011111111111111100000		chi109	SP93	Chihuahua
Martina		1737	1	México	bovino	Americano	1101000000000000100000011111111111111100000		chi109	SP363	Chihuahua
Martina		1741	1	México	Bovino	Americano	1101101100001100111111111111111111111100000		nl13	SP143	Nuevo Leon
Martina		1742	1	México	Bovino	Americano	1101101100001110111111111111110000001100000		nl4185	SP209	Nuevo Leon
Martina		1744	1	México	Bovino	Americano	1101111101011100111111111110001111111100000		nl1381	SP172	Nuevo Leon
Martina		1744	1	México	Bovino	Americano	1101111101011100111111111110001111111100000		NL	SP172	Nuevo Leon
Martina		1832	1	México	Bovino	Americano	1001001000001100111111111111111011111100000		CHI	SP194	Chihuahua
Martina		1843	1	México	Bovino	Americano	1011010000011001111111111111110000001100000		NL	SP269	Nuevo Leon
Martina		1845	1	México	Bovino	Americano	1101000000000110111111011111111111111100000		COAH	SP107	Coahuila
Martina		1847	1	México	Bovino	Americano	1101001000011001111111111111110000001100000		TAMP	SP108	Tamaulipas
Martina		1848	1	México	Bovino	Americano	1101010000011001111111111111110000001100000		CHI	SP109	Chihuahua
Milian 2010	2010	119	1	México	bovino	Americano	1101111101111100111101111111111111111100000	1331		SP11	Chihuahua
Milian 2010	2010	119	1	México	bovino	Americano	1101111101111100111101111111111111111100000	1889		SP11	Chihuahua
Milian 2010	2010	119	1	México	bovino	Americano	1101111101111100111101111111111111111100000	1890		SP11	Chihuahua
Milian 2010	2010	119	1	México	bovino	Americano	1101111101111100111101111111111111111100000	2157		SP11	Chihuahua
Milian 2010	2010	119	1	México	bovino	Americano	1101111101111100111101111111111111111100000	790		SP11	Coahuila
Milian 2010	2010	119	1	México	bovino	Americano	1101111101111100111101111111111111111100000	288620		SP11	Coahuila
Milian 2010	2010	119	1	México	bovino	Americano	1101111101111100111101111111111111111100000	T05-2230		SP11	Colima
Milian 2010	2010	119	1	México	bovino	Americano	1101111101111100111101111111111111111100000	670		SP11	Durango
Milian 2010	2010	119	1	México	bovino	Americano	1101111101111100111101111111111111111100000	950		SP11	Guanajuato
Milian 2010	2010	119	1	México	bovino	Americano	1101111101111100111101111111111111111100000	386		SP11	Hidalgo
Milian 2010	2010	119	1	México	bovino	Americano	1101111101111100111101111111111111111100000	548		SP11	Hidalgo
Milian 2010	2010	119	1	México	bovino	Americano	1101111101111100111101111111111111111100000	884		SP11	Hidalgo
Milian 2010	2010	119	1	México	bovino	Americano	1101111101111100111101111111111111111100000	240		SP11	Jalisco
Milian 2010	2010	119	1	México	bovino	Americano	1101111101111100111101111111111111111100000	267		SP11	Jalisco
Milian 2010	2010	119	1	México	bovino	Americano	1101111101111100111101111111111111111100000	619		SP11	Jalisco
Milian 2010	2010	119	1	México	bovino	Americano	1101111101111100111101111111111111111100000	621		SP11	Jalisco
Milian 2010	2010	119	1	México	bovino	Americano	1101111101111100111101111111111111111100000	657		SP11	Jalisco
Milian 2010	2010	119	1	México	bovino	Americano	1101111101111100111101111111111111111100000	659		SP11	Jalisco
Milian 2010	2010	119	1	México	bovino	Americano	1101111101111100111101111111111111111100000	288618		SP11	Nuevo Leon
Milian 2010	2010	119	1	México	bovino	Americano	1101111101111100111101111111111111111100000	377		SP11	Sinaloa
Milian 2010	2010	120	1	México	bovino	Americano	1101111101111110111111111111111111111100000	595		SP100	Aguascalientes
Milian 2010	2010	120	1	México	bovino	Americano	1101111101111110111111111111111111111100000	240		SP100	Jalisco
Milian 2010	2010	120	1	México	bovino	Americano	1101111101111110111111111111111111111100000	BCG		SP100
Milian 2010	2010	120	1	México	bovino	Americano	1101111101111110111111111111111111111100000	BCG		SP100
Milian 2010	2010	120	1	México	bovino	Americano	1101111101111110111111111111111111111100000	BCG		SP100
Milian 2010	2010	120	1	México	bovino	Americano	1101111101111110111111111111111111111100000	BCG		SP100
Milian 2010	2010	120	1	México	bovino	Americano	1101111101111110111111111111111111111100000	BCG		SP100
Milian 2010	2010	120	1	México	bovino	Americano	1101111101111110111111111111111111111100000	BCG		SP100
Milian 2010	2010	120	1	México	bovino	Americano	1101111101111110111111111111111111111100000	BCG		SP100
Milian 2010	2010	120	1	México	bovino	Americano	1101111101111110111111111111111111111100000	BCG		SP100
Milian 2010	2010	120	1	México	bovino	Americano	1101111101111110111111111111111111111100000	BCG		SP100
Milian 2010	2010	120	1	México	bovino	Americano	1101111101111110111111111111111111111100000	BCG		SP100
Milian 2010	2010	120	1	México	bovino	Americano	1101111101111110111111111111111111111100000	BCG		SP100
Milian 2010	2010	120	1	México	bovino	Americano	1101111101111110111111111111111111111100000	BCG		SP100
Milian 2010	2010	120	1	México	bovino	Americano	1101111101111110111111111111111111111100000	BCG		SP100
Milian 2010	2010	120	1	México	bovino	Americano	1101111101111110111111111111111111111100000	BCG		SP100
Milian 2010	2010	120	1	México	bovino	Americano	1101111101111110111111111111111111111100000	BCG		SP100
Milian 2010	2010	120	1	México	bovino	Americano	1101111101111110111111111111111111111100000	BCG		SP100
Milian 2010	2010	120	1	México	bovino	Americano	1101111101111110111111111111111111111100000	BCG		SP100
Milian 2010	2010	120	1	México	bovino	Americano	1101111101111110111111111111111111111100000	BCG		SP100
Milian 2010	2010	120	1	México	bovino	Americano	1101111101111110111111111111111111111100000	BCG		SP100
Milian 2010	2010	120	1	México	bovino	Americano	1101111101111110111111111111111111111100000	BCG		SP100
Milian 2010	2010	120	1	México	bovino	Americano	1101111101111110111111111111111111111100000	BCG		SP100
Milian 2010	2010	120	1	México	bovino	Americano	1101111101111110111111111111111111111100000	BCG (PRUEBA EXTRACCION)		SP100
Milian 2010	2010	121	1	México	bovino	Americano	1101111101111110111101111111111111111100000	843		SP12	aguascalientes
Milian 2010	2010	121	1	México	bovino	Americano	1101111101111110111101111111111111111100000	293982		SP12	Baja California
Milian 2010	2010	121	1	México	bovino	Americano	1101111101111110111101111111111111111100000	91		SP12	Coahuila
Milian 2010	2010	121	1	México	bovino	Americano	1101111101111110111101111111111111111100000	785		SP12	Coahuila
Milian 2010	2010	121	1	México	bovino	Americano	1101111101111110111101111111111111111100000	333		SP12	Estado de Mexico
Milian 2010	2010	121	1	México	bovino	Americano	1101111101111110111101111111111111111100000	731		SP12	Estado de Mexico
Milian 2010	2010	121	1	México	bovino	Americano	1101111101111110111101111111111111111100000	758		SP12	Estado de Mexico
Milian 2010	2010	121	1	México	bovino	Americano	1101111101111110111101111111111111111100000	371		SP12	Hidalgo
Milian 2010	2010	121	1	México	bovino	Americano	1101111101111110111101111111111111111100000	374		SP12	Hidalgo
Milian 2010	2010	121	1	México	bovino	Americano	1101111101111110111101111111111111111100000	378		SP12	Hidalgo
Milian 2010	2010	121	1	México	bovino	Americano	1101111101111110111101111111111111111100000	380		SP12	Hidalgo
Milian 2010	2010	121	1	México	bovino	Americano	1101111101111110111101111111111111111100000	387		SP12	Hidalgo
Milian 2010	2010	121	1	México	bovino	Americano	1101111101111110111101111111111111111100000	555		SP12	Hidalgo
Milian 2010	2010	121	1	México	bovino	Americano	1101111101111110111101111111111111111100000	561		SP12	Hidalgo
Milian 2010	2010	121	1	México	bovino	Americano	1101111101111110111101111111111111111100000	566		SP12	Hidalgo
Milian 2010	2010	121	1	México	bovino	Americano	1101111101111110111101111111111111111100000	569		SP12	Hidalgo
Milian 2010	2010	121	1	México	bovino	Americano	1101111101111110111101111111111111111100000	576		SP12	Hidalgo
Milian 2010	2010	121	1	México	bovino	Americano	1101111101111110111101111111111111111100000	577		SP12	Hidalgo
Milian 2010	2010	121	1	México	bovino	Americano	1101111101111110111101111111111111111100000	686		SP12	Hidalgo
Milian 2010	2010	121	1	México	bovino	Americano	1101111101111110111101111111111111111100000	702		SP12	Hidalgo
Milian 2010	2010	121	1	México	bovino	Americano	1101111101111110111101111111111111111100000	864		SP12	Hidalgo
Milian 2010	2010	121	1	México	bovino	Americano	1101111101111110111101111111111111111100000	879		SP12	Hidalgo
Milian 2010	2010	121	1	México	bovino	Americano	1101111101111110111101111111111111111100000	882		SP12	Hidalgo
Milian 2010	2010	121	1	México	bovino	Americano	1101111101111110111101111111111111111100000	887		SP12	Hidalgo
Milian 2010	2010	121	1	México	bovino	Americano	1101111101111110111101111111111111111100000	909		SP12	Hidalgo
Milian 2010	2010	121	1	México	bovino	Americano	1101111101111110111101111111111111111100000	T05-2341		SP12	Hidalgo
Milian 2010	2010	121	1	México	bovino	Americano	1101111101111110111101111111111111111100000	T08-1179-2		SP12	Hidalgo
Milian 2010	2010	121	1	México	bovino	Americano	1101111101111110111101111111111111111100000	211		SP12	Jalisco
Milian 2010	2010	121	1	México	bovino	Americano	1101111101111110111101111111111111111100000	229		SP12	Jalisco
Milian 2010	2010	121	1	México	bovino	Americano	1101111101111110111101111111111111111100000	254		SP12	Jalisco
Milian 2010	2010	121	1	México	bovino	Americano	1101111101111110111101111111111111111100000	459		SP12	Jalisco
Milian 2010	2010	121	1	México	bovino	Americano	1101111101111110111101111111111111111100000	460		SP12	Jalisco
Milian 2010	2010	121	1	México	bovino	Americano	1101111101111110111101111111111111111100000	618		SP12	Jalisco
Milian 2010	2010	121	1	México	bovino	Americano	1101111101111110111101111111111111111100000	629		SP12	Jalisco
Milian 2010	2010	121	1	México	bovino	Americano	1101111101111110111101111111111111111100000	804		SP12	Jalisco
Milian 2010	2010	121	1	México	bovino	Americano	1101111101111110111101111111111111111100000	927		SP12	Jalisco
Milian 2010	2010	121	1	México	bovino	Americano	1101111101111110111101111111111111111100000	5000		SP12	Michoacan
Milian 2010	2010	121	1	México	bovino	Americano	1101111101111110111101111111111111111100000	5234		SP12	Michoacan
Milian 2010	2010	121	1	México	bovino	Americano	1101111101111110111101111111111111111100000	5336		SP12	Michoacan
Milian 2010	2010	121	1	México	bovino	Americano	1101111101111110111101111111111111111100000	292569		SP12	Nayarit
Milian 2010	2010	121	1	México	bovino	Americano	1101111101111110111101111111111111111100000	326		SP12	Queretaro
Milian 2010	2010	121	1	México	bovino	Americano	1101111101111110111101111111111111111100000	412		SP12	Queretaro
Milian 2010	2010	121	1	México	bovino	Americano	1101111101111110111101111111111111111100000	538		SP12	Queretaro
Milian 2010	2010	121	1	México	bovino	Americano	1101111101111110111101111111111111111100000	759		SP12	Queretaro
Milian 2010	2010	121	1	México	bovino	Americano	1101111101111110111101111111111111111100000	762		SP12	Queretaro
Milian 2010	2010	121	1	México	bovino	Americano	1101111101111110111101111111111111111100000	767		SP12	Queretaro
Milian 2010	2010	121	1	México	bovino	Americano	1101111101111110111101111111111111111100000	768		SP12	Queretaro
Milian 2010	2010	121	1	México	bovino	Americano	1101111101111110111101111111111111111100000	769		SP12	Queretaro
Milian 2010	2010	121	1	México	bovino	Americano	1101111101111110111101111111111111111100000	D09-0200		SP12	Queretaro
Milian 2010	2010	130	1	México	bovino	Americano	1101111101011110111111111111111111111100000	480		SP10	Coahuila
Milian 2010	2010	130	1	México	bovino	Americano	1101111101011110111111111111111111111100000	6367		SP10	Guerrero
Milian 2010	2010	130	1	México	bovino	Americano	1101111101011110111111111111111111111100000	862		SP10	Hidalgo
Milian 2010	2010	130	1	México	bovino	Americano	1101111101011110111111111111111111111100000	273		SP10	Jalisco
Milian 2010	2010	130	1	México	bovino	Americano	1101111101011110111111111111111111111100000	5194		SP10	Michoacan
Milian 2010	2010	130	1	México	bovino	Americano	1101111101011110111111111111111111111100000	T08-1162-4		SP10	Morelos
Milian 2010	2010	130	1	México	bovino	Americano	1101111101011110111111111111111111111100000	396		SP10	Queretaro
Milian 2010	2010	131	1	México	bovino	Americano	1101011101011110111111111111111111111100000	906		SP41	Hidalgo
Milian 2010	2010	131	1	México	bovino	Americano	1101011101011110111111111111111111111100000	907		SP41	Hidalgo
Milian 2010	2010	131	1	México	bovino	Americano	1101011101011110111111111111111111111100000	446		SP41	Queretaro
Milian 2010	2010	140	1	México	bovino	Americano	1101101000001110111111111111111111111100000	592		SP8	Aguascalientes
Milian 2010	2010	140	1	México	bovino	Americano	1101101000001110111111111111111111111100000	596		SP8	Aguascalientes
Milian 2010	2010	140	1	México	bovino	Americano	1101101000001110111111111111111111111100000	821		SP8	Aguascalientes
Milian 2010	2010	140	1	México	bovino	Americano	1101101000001110111111111111111111111100000	822		SP8	Aguascalientes
Milian 2010	2010	140	1	México	bovino	Americano	1101101000001110111111111111111111111100000	835		SP8	Aguascalientes
Milian 2010	2010	140	1	México	bovino	Americano	1101101000001110111111111111111111111100000	839		SP8	Aguascalientes
Milian 2010	2010	140	1	México	bovino	Americano	1101101000001110111111111111111111111100000	841		SP8	aguascalientes
Milian 2010	2010	140	1	México	bovino	Americano	1101101000001110111111111111111111111100000	850		SP8	Aguascalientes
Milian 2010	2010	140	1	México	bovino	Americano	1101101000001110111111111111111111111100000	917		SP8	Aguascalientes
Milian 2010	2010	140	1	México	bovino	Americano	1101101000001110111111111111111111111100000	920		SP8	Aguascalientes
Milian 2010	2010	140	1	México	bovino	Americano	1101101000001110111111111111111111111100000	79		SP8	Coahuila
Milian 2010	2010	140	1	México	bovino	Americano	1101101000001110111111111111111111111100000	80		SP8	Coahuila
Milian 2010	2010	140	1	México	bovino	Americano	1101101000001110111111111111111111111100000	543		SP8	Estado de Mexico
Milian 2010	2010	140	1	México	bovino	Americano	1101101000001110111111111111111111111100000	543		SP8	Estado de Mexico
Milian 2010	2010	140	1	México	bovino	Americano	1101101000001110111111111111111111111100000	544		SP8	Estado de Mexico
Milian 2010	2010	140	1	México	bovino	Americano	1101101000001110111111111111111111111100000	697		SP8	Estado de Mexico
Milian 2010	2010	140	1	México	bovino	Americano	1101101000001110111111111111111111111100000	697		SP8	Estado de Mexico
Milian 2010	2010	140	1	México	bovino	Americano	1101101000001110111111111111111111111100000	70		SP8	Guanajuato
Milian 2010	2010	140	1	México	bovino	Americano	1101101000001110111111111111111111111100000	315		SP8	Guanajuato
Milian 2010	2010	140	1	México	bovino	Americano	1101101000001110111111111111111111111100000	477		SP8	Guanajuato
Milian 2010	2010	140	1	México	bovino	Americano	1101101000001110111111111111111111111100000	5796		SP8	Guanajuato
Milian 2010	2010	140	1	México	bovino	Americano	1101101000001110111111111111111111111100000	5798		SP8	Guanajuato
Milian 2010	2010	140	1	México	bovino	Americano	1101101000001110111111111111111111111100000	382		SP8	Hidalgo
Milian 2010	2010	140	1	México	bovino	Americano	1101101000001110111111111111111111111100000	463		SP8	Hidalgo
Milian 2010	2010	140	1	México	bovino	Americano	1101101000001110111111111111111111111100000	464		SP8	Hidalgo
Milian 2010	2010	140	1	México	bovino	Americano	1101101000001110111111111111111111111100000	559		SP8	Hidalgo
Milian 2010	2010	140	1	México	bovino	Americano	1101101000001110111111111111111111111100000	560		SP8	Hidalgo
Milian 2010	2010	140	1	México	bovino	Americano	1101101000001110111111111111111111111100000	883		SP8	Hidalgo
Milian 2010	2010	140	1	México	bovino	Americano	1101101000001110111111111111111111111100000	896		SP8	Hidalgo
Milian 2010	2010	140	1	México	bovino	Americano	1101101000001110111111111111111111111100000	T08-0932-1		SP8	Hidalgo
Milian 2010	2010	140	1	México	bovino	Americano	1101101000001110111111111111111111111100000	T08-0932-5		SP8	Hidalgo
Milian 2010	2010	140	1	México	bovino	Americano	1101101000001110111111111111111111111100000	194		SP8	Jalisco
Milian 2010	2010	140	1	México	bovino	Americano	1101101000001110111111111111111111111100000	234		SP8	Jalisco
Milian 2010	2010	140	1	México	bovino	Americano	1101101000001110111111111111111111111100000	262		SP8	Jalisco
Milian 2010	2010	140	1	México	bovino	Americano	1101101000001110111111111111111111111100000	279		SP8	Jalisco
Milian 2010	2010	140	1	México	bovino	Americano	1101101000001110111111111111111111111100000	279		SP8	Jalisco
Milian 2010	2010	140	1	México	bovino	Americano	1101101000001110111111111111111111111100000	630		SP8	Jalisco
Milian 2010	2010	140	1	México	bovino	Americano	1101101000001110111111111111111111111100000	631		SP8	Jalisco
Milian 2010	2010	140	1	México	bovino	Americano	1101101000001110111111111111111111111100000	658		SP8	Jalisco
Milian 2010	2010	140	1	México	bovino	Americano	1101101000001110111111111111111111111100000	661		SP8	Jalisco
Milian 2010	2010	140	1	México	bovino	Americano	1101101000001110111111111111111111111100000	3680		SP8	Jalisco
Milian 2010	2010	140	1	México	bovino	Americano	1101101000001110111111111111111111111100000	3683		SP8	Jalisco
Milian 2010	2010	140	1	México	bovino	Americano	1101101000001110111111111111111111111100000	3686		SP8	Jalisco
Milian 2010	2010	140	1	México	bovino	Americano	1101101000001110111111111111111111111100000	3709		SP8	Jalisco
Milian 2010	2010	140	1	México	bovino	Americano	1101101000001110111111111111111111111100000	4923		SP8	Michoacan
Milian 2010	2010	140	1	México	bovino	Americano	1101101000001110111111111111111111111100000	4924		SP8	Michoacan
Milian 2010	2010	140	1	México	bovino	Americano	1101101000001110111111111111111111111100000	5220		SP8	Michoacan
Milian 2010	2010	140	1	México	bovino	Americano	1101101000001110111111111111111111111100000	5627		SP8	Michoacan
Milian 2010	2010	140	1	México	bovino	Americano	1101101000001110111111111111111111111100000	T08-0091-21		SP8	Morelos
Milian 2010	2010	140	1	México	bovino	Americano	1101101000001110111111111111111111111100000	299		SP8	Queretaro
Milian 2010	2010	140	1	México	bovino	Americano	1101101000001110111111111111111111111100000	429		SP8	Queretaro
Milian 2010	2010	140	1	México	bovino	Americano	1101101000001110111111111111111111111100000	2452		SP8	Zacatecas
Milian 2010	2010	140	1	México	bovino	Americano	1101101000001110111111111111111111111100000	2549		SP8	Zacatecas
Milian 2010	2010	140	1	México	bovino	Americano	1101101000001110111111111111111111111100000	3528		SP8	Zacatecas
Milian 2010	2010	140	1	México	bovino	Americano	1101101000001110111111111111111111111100000	3763		SP8	Zacatecas
Milian 2010	2010	141	1	México	bovino	Americano	1101001000001110111111111111111111111100000	119		SP114	Baja California
Milian 2010	2010	145	1	México	bovino	Americano	1101000000000010111111111111111111111100000	797		SP4	Aguascalientes
Milian 2010	2010	145	1	México	bovino	Americano	1101000000000010111111111111111111111100000	801		SP4	Aguascalientes
Milian 2010	2010	145	1	México	bovino	Americano	1101000000000010111111111111111111111100000	815		SP4	Aguascalientes
Milian 2010	2010	145	1	México	bovino	Americano	1101000000000010111111111111111111111100000	828		SP4	Aguascalientes
Milian 2010	2010	145	1	México	bovino	Americano	1101000000000010111111111111111111111100000	124		SP4	Baja California
Milian 2010	2010	145	1	México	bovino	Americano	1101000000000010111111111111111111111100000	125		SP4	Baja California
Milian 2010	2010	145	1	México	bovino	Americano	1101000000000010111111111111111111111100000	135		SP4	Baja California
Milian 2010	2010	145	1	México	bovino	Americano	1101000000000010111111111111111111111100000	138		SP4	Baja California
Milian 2010	2010	145	1	México	bovino	Americano	1101000000000010111111111111111111111100000	140		SP4	Baja California
Milian 2010	2010	145	1	México	bovino	Americano	1101000000000010111111111111111111111100000	146		SP4	Baja California
Milian 2010	2010	145	1	México	bovino	Americano	1101000000000010111111111111111111111100000	157		SP4	Baja California
Milian 2010	2010	145	1	México	bovino	Americano	1101000000000010111111111111111111111100000	161		SP4	Baja California
Milian 2010	2010	145	1	México	bovino	Americano	1101000000000010111111111111111111111100000	162		SP4	Baja California
Milian 2010	2010	145	1	México	bovino	Americano	1101000000000010111111111111111111111100000	169		SP4	Baja California
Milian 2010	2010	145	1	México	bovino	Americano	1101000000000010111111111111111111111100000	170		SP4	Baja California
Milian 2010	2010	145	1	México	bovino	Americano	1101000000000010111111111111111111111100000	116C		SP4	Baja California
Milian 2010	2010	145	1	México	bovino	Americano	1101000000000010111111111111111111111100000	116G		SP4	Baja California
Milian 2010	2010	145	1	México	bovino	Americano	1101000000000010111111111111111111111100000	116M		SP4	Baja California
Milian 2010	2010	145	1	México	bovino	Americano	1101000000000010111111111111111111111100000	312		SP4	Estado de Mexico
Milian 2010	2010	145	1	México	bovino	Americano	1101000000000010111111111111111111111100000	313		SP4	Estado de Mexico
Milian 2010	2010	145	1	México	bovino	Americano	1101000000000010111111111111111111111100000	342		SP4	Estado de Mexico
Milian 2010	2010	145	1	México	bovino	Americano	1101000000000010111111111111111111111100000	344		SP4	Estado de Mexico
Milian 2010	2010	145	1	México	bovino	Americano	1101000000000010111111111111111111111100000	453		SP4	Estado de Mexico
Milian 2010	2010	145	1	México	bovino	Americano	1101000000000010111111111111111111111100000	681		SP4	Estado de Mexico
Milian 2010	2010	145	1	México	bovino	Americano	1101000000000010111111111111111111111100000	683		SP4	Estado de Mexico
Milian 2010	2010	145	1	México	bovino	Americano	1101000000000010111111111111111111111100000	688		SP4	Estado de Mexico
Milian 2010	2010	145	1	México	bovino	Americano	1101000000000010111111111111111111111100000	688		SP4	Estado de Mexico
Milian 2010	2010	145	1	México	bovino	Americano	1101000000000010111111111111111111111100000	690		SP4	Estado de Mexico
Milian 2010	2010	145	1	México	bovino	Americano	1101000000000010111111111111111111111100000	691		SP4	Estado de Mexico
Milian 2010	2010	145	1	México	bovino	Americano	1101000000000010111111111111111111111100000	694		SP4	Estado de Mexico
Milian 2010	2010	145	1	México	bovino	Americano	1101000000000010111111111111111111111100000	695		SP4	Estado de Mexico
Milian 2010	2010	145	1	México	bovino	Americano	1101000000000010111111111111111111111100000	696		SP4	Estado de Mexico
Milian 2010	2010	145	1	México	bovino	Americano	1101000000000010111111111111111111111100000	715		SP4	Estado de Mexico
Milian 2010	2010	145	1	México	bovino	Americano	1101000000000010111111111111111111111100000	739		SP4	Estado de Mexico
Milian 2010	2010	145	1	México	bovino	Americano	1101000000000010111111111111111111111100000	404		SP4	Guanajuato
Milian 2010	2010	145	1	México	bovino	Americano	1101000000000010111111111111111111111100000	419		SP4	Guanajuato
Milian 2010	2010	145	1	México	bovino	Americano	1101000000000010111111111111111111111100000	505		SP4	Guanajuato
Milian 2010	2010	145	1	México	bovino	Americano	1101000000000010111111111111111111111100000	735		SP4	Guanajuato
Milian 2010	2010	145	1	México	bovino	Americano	1101000000000010111111111111111111111100000	389		SP4	Hidalgo
Milian 2010	2010	145	1	México	bovino	Americano	1101000000000010111111111111111111111100000	567		SP4	Hidalgo
Milian 2010	2010	145	1	México	bovino	Americano	1101000000000010111111111111111111111100000	704		SP4	Hidalgo
Milian 2010	2010	145	1	México	bovino	Americano	1101000000000010111111111111111111111100000	873		SP4	Hidalgo
Milian 2010	2010	145	1	México	bovino	Americano	1101000000000010111111111111111111111100000	901		SP4	Hidalgo
Milian 2010	2010	145	1	México	bovino	Americano	1101000000000010111111111111111111111100000	175		SP4	Jalisco
Milian 2010	2010	145	1	México	bovino	Americano	1101000000000010111111111111111111111100000	186		SP4	Jalisco
Milian 2010	2010	145	1	México	bovino	Americano	1101000000000010111111111111111111111100000	233		SP4	Jalisco
Milian 2010	2010	145	1	México	bovino	Americano	1101000000000010111111111111111111111100000	615		SP4	Jalisco
Milian 2010	2010	145	1	México	bovino	Americano	1101000000000010111111111111111111111100000	624		SP4	Jalisco
Milian 2010	2010	145	1	México	bovino	Americano	1101000000000010111111111111111111111100000	637		SP4	Jalisco
Milian 2010	2010	145	1	México	bovino	Americano	1101000000000010111111111111111111111100000	803		SP4	Jalisco
Milian 2010	2010	145	1	México	bovino	Americano	1101000000000010111111111111111111111100000	811		SP4	Jalisco
Milian 2010	2010	145	1	México	bovino	Americano	1101000000000010111111111111111111111100000	817		SP4	Jalisco
Milian 2010	2010	145	1	México	bovino	Americano	1101000000000010111111111111111111111100000	231		SP4	Jalisco
Milian 2010	2010	145	1	México	bovino	Americano	1101000000000010111111111111111111111100000	295806		SP4	Nayarit
Milian 2010	2010	145	1	México	bovino	Americano	1101000000000010111111111111111111111100000	338		SP4	Queretaro
Milian 2010	2010	145	1	México	bovino	Americano	1101000000000010111111111111111111111100000	338		SP4	Queretaro
Milian 2010	2010	145	1	México	bovino	Americano	1101000000000010111111111111111111111100000	397		SP4	Queretaro
Milian 2010	2010	145	1	México	bovino	Americano	1101000000000010111111111111111111111100000	520		SP4	Queretaro
Milian 2010	2010	145	1	México	bovino	Americano	1101000000000010111111111111111111111100000	755		SP4	Queretaro
Milian 2010	2010	145	1	México	bovino	Americano	1101000000000010111111111111111111111100000	765		SP4	Queretaro
Milian 2010	2010	145	1	México	bovino	Americano	1101000000000010111111111111111111111100000	361		SP4	Sinaloa
Milian 2010	2010	145	1	México	bovino	Americano	1101000000000010111111111111111111111100000	404		SP4	Sinaloa
Milian 2010	2010	145	1	México	bovino	Americano	1101000000000010111111111111111111111100000	292		SP4	veracruz
Milian 2010	2010	145	1	México	bovino	Americano	1101000000000010111111111111111111111100000	293		SP4	veracruz
Milian 2010	2010	145	1	México	bovino	Americano	1101000000000010111111111111111111111100000	814		SP4	Zacatecas
Milian 2010	2010	152	1	México	bovino	Americano	1000000000000000000001111111111111111100000	741		SP30	Estado de Mexico
Milian 2010	2010	152	1	México	bovino	Americano	1000000000000000000001111111111111111100000	623		SP30	Jalisco
Milian 2010	2010	152	1	México	bovino	Americano	1000000000000000000001111111111111111100000	747		SP30	Queretaro
Milian 2010	2010	265	1	México	bovino	Americano	1101101101111110111101111111111111111100000	545		SP146	Estado de Mexico
Milian 2010	2010	268	1	México	bovino	Americano	1101011101001110111110111111111111111100000	AN5		SP120	AN5
Milian 2010	2010	269	1	México	bovino	Americano	1101101000001100111111111111111111111100000	589		SP6	Aguascalientes
Milian 2010	2010	269	1	México	bovino	Americano	1101101000001100111111111111111111111100000	829		SP6	Aguascalientes
Milian 2010	2010	269	1	México	bovino	Americano	1101101000001100111111111111111111111100000	848		SP6	Aguascalientes
Milian 2010	2010	269	1	México	bovino	Americano	1101101000001100111111111111111111111100000	295005		SP6	Campeche
Milian 2010	2010	269	1	México	bovino	Americano	1101101000001100111111111111111111111100000	295009		SP6	Campeche
Milian 2010	2010	269	1	México	bovino	Americano	1101101000001100111111111111111111111100000	295122		SP6	Campeche
Milian 2010	2010	269	1	México	bovino	Americano	1101101000001100111111111111111111111100000	84		SP6	Coahuila
Milian 2010	2010	269	1	México	bovino	Americano	1101101000001100111111111111111111111100000	3652		SP6	Colima
Milian 2010	2010	269	1	México	bovino	Americano	1101101000001100111111111111111111111100000	801		SP6	Durango
Milian 2010	2010	269	1	México	bovino	Americano	1101101000001100111111111111111111111100000	305		SP6	Estado de Mexico
Milian 2010	2010	269	1	México	bovino	Americano	1101101000001100111111111111111111111100000	526		SP6	Estado de Mexico
Milian 2010	2010	269	1	México	bovino	Americano	1101101000001100111111111111111111111100000	5797		SP6	Guanajuato
Milian 2010	2010	269	1	México	bovino	Americano	1101101000001100111111111111111111111100000	6297		SP6	Guerrero
Milian 2010	2010	269	1	México	bovino	Americano	1101101000001100111111111111111111111100000	373		SP6	Hidalgo
Milian 2010	2010	269	1	México	bovino	Americano	1101101000001100111111111111111111111100000	570		SP6	Hidalgo
Milian 2010	2010	269	1	México	bovino	Americano	1101101000001100111111111111111111111100000	571		SP6	Hidalgo
Milian 2010	2010	269	1	México	bovino	Americano	1101101000001100111111111111111111111100000	606		SP6	Jalisco
Milian 2010	2010	269	1	México	bovino	Americano	1101101000001100111111111111111111111100000	636		SP6	Jalisco
Milian 2010	2010	269	1	México	bovino	Americano	1101101000001100111111111111111111111100000	655		SP6	Jalisco
Milian 2010	2010	269	1	México	bovino	Americano	1101101000001100111111111111111111111100000	3637		SP6	Jalisco
Milian 2010	2010	269	1	México	bovino	Americano	1101101000001100111111111111111111111100000	3668		SP6	Jalisco
Milian 2010	2010	269	1	México	bovino	Americano	1101101000001100111111111111111111111100000	3690		SP6	Jalisco
Milian 2010	2010	269	1	México	bovino	Americano	1101101000001100111111111111111111111100000	3710		SP6	Jalisco
Milian 2010	2010	269	1	México	bovino	Americano	1101101000001100111111111111111111111100000	3711		SP6	Jalisco
Milian 2010	2010	269	1	México	bovino	Americano	1101101000001100111111111111111111111100000	658		SP6	Nayarit
Milian 2010	2010	269	1	México	bovino	Americano	1101101000001100111111111111111111111100000	C09-0240		SP6	Puebla
Milian 2010	2010	269	1	México	bovino	Americano	1101101000001100111111111111111111111100000	C09-4027		SP6	Puebla
Milian 2010	2010	269	1	México	bovino	Americano	1101101000001100111111111111111111111100000	295600		SP6	San Luis Potosi
Milian 2010	2010	269	1	México	bovino	Americano	1101101000001100111111111111111111111100000	736		SP6	Sinaloa
Milian 2010	2010	269	1	México	bovino	Americano	1101101000001100111111111111111111111100000	974		SP6	unknown
Milian 2010	2010	269	1	México	bovino	Americano	1101101000001100111111111111111111111100000	976		SP6	unknown
Milian 2010	2010	269	1	México	bovino	Americano	1101101000001100111111111111111111111100000	C09-0069		SP6	veracruz
Milian 2010	2010	272	1	México	bovino	Americano	1101101000001110111111111111111011111100000	482		SP362	Coahuila
Milian 2010	2010	288	1	México	bovino	Americano	1101111000001110111111111111111111111100000	T09-0712-3		SP150	Morelos
Milian 2010	2010	289	1	México	bovino	Americano	1101101000001110011111111111111111111100000	318		SP135	Estado de Mexico
Milian 2010	2010	290	1	México	bovino	Americano	1101101000001000111111111111111111111100000	301		SP126	Queretaro
Milian 2010	2010	327	1	México	bovino	Americano	1101111101011110111111111110001111111100000	802		SP9	aguascalientes
Milian 2010	2010	327	1	México	bovino	Americano	1101111101011110111111111110001111111100000	807		SP9	Aguascalientes
Milian 2010	2010	327	1	México	bovino	Americano	1101111101011110111111111110001111111100000	812		SP9	Aguascalientes
Milian 2010	2010	327	1	México	bovino	Americano	1101111101011110111111111110001111111100000	846		SP9	Aguascalientes
Milian 2010	2010	327	1	México	bovino	Americano	1101111101011110111111111110001111111100000	938		SP9	Aguascalientes
Milian 2010	2010	327	1	México	bovino	Americano	1101111101011110111111111110001111111100000	940		SP9	Aguascalientes
Milian 2010	2010	327	1	México	bovino	Americano	1101111101011110111111111110001111111100000	3874		SP9	Aguascalientes
Milian 2010	2010	327	1	México	bovino	Americano	1101111101011110111111111110001111111100000	3888		SP9	Aguascalientes
Milian 2010	2010	327	1	México	bovino	Americano	1101111101011110111111111110001111111100000	791		SP9	Coahuila
Milian 2010	2010	327	1	México	bovino	Americano	1101111101011110111111111110001111111100000	307		SP9	Estado de Mexico
Milian 2010	2010	327	1	México	bovino	Americano	1101111101011110111111111110001111111100000	5826		SP9	Estado de Mexico
Milian 2010	2010	327	1	México	bovino	Americano	1101111101011110111111111110001111111100000	904		SP9	Hidalgo
Milian 2010	2010	484	1	México	bovino	Americano	0001101000001110111111111111111111111100000	316		SP25	Estado de Mexico
Milian 2010	2010	484	1	México	bovino	Americano	0001101000001110111111111111111111111100000	319		SP25	Estado de Mexico
Milian 2010	2010	484	1	México	bovino	Americano	0001101000001110111111111111111111111100000	320		SP25	Estado de Mexico
Milian 2010	2010	484	1	México	bovino	Americano	0001101000001110111111111111111111111100000	752		SP25	Guanajuato
Milian 2010	2010	484	1	México	bovino	Americano	0001101000001110111111111111111111111100000	550		SP25	Hidalgo
Milian 2010	2010	484	1	México	bovino	Americano	0001101000001110111111111111111111111100000	573		SP25	Hidalgo
Milian 2010	2010	484	1	México	bovino	Americano	0001101000001110111111111111111111111100000	865		SP25	Hidalgo
Milian 2010	2010	484	1	México	bovino	Americano	0001101000001110111111111111111111111100000	502		SP25	Queretaro
Milian 2010	2010	484	1	México	bovino	Americano	0001101000001110111111111111111111111100000	745		SP25	San Luis Potosi
Milian 2010	2010	484	1	México	bovino	Americano	0001101000001110111111111111111111111100000	750		SP25	San Luis Potosi
Milian 2010	2010	663	1	México	bovino	Americano	1101000000000000111111111111111111111100000	799		SP3	Aguascalientes
Milian 2010	2010	663	1	México	bovino	Americano	1101000000000000111111111111111111111100000	167		SP3	Baja California
Milian 2010	2010	663	1	México	bovino	Americano	1101000000000000111111111111111111111100000	673		SP3	Baja California
Milian 2010	2010	663	1	México	bovino	Americano	1101000000000000111111111111111111111100000	678		SP3	Baja California
Milian 2010	2010	663	1	México	bovino	Americano	1101000000000000111111111111111111111100000	293651		SP3	Baja California
Milian 2010	2010	663	1	México	bovino	Americano	1101000000000000111111111111111111111100000	294037		SP3	Baja California
Milian 2010	2010	663	1	México	bovino	Americano	1101000000000000111111111111111111111100000	294821		SP3	Baja California
Milian 2010	2010	663	1	México	bovino	Americano	1101000000000000111111111111111111111100000	295505		SP3	Baja California
Milian 2010	2010	663	1	México	bovino	Americano	1101000000000000111111111111111111111100000	295725		SP3	Baja California
Milian 2010	2010	663	1	México	bovino	Americano	1101000000000000111111111111111111111100000	295929		SP3	Baja California
Milian 2010	2010	663	1	México	bovino	Americano	1101000000000000111111111111111111111100000	152C		SP3	Baja California
Milian 2010	2010	663	1	México	bovino	Americano	1101000000000000111111111111111111111100000	2373		SP3	Chihuahua
Milian 2010	2010	663	1	México	bovino	Americano	1101000000000000111111111111111111111100000	2069		SP3	Durango
Milian 2010	2010	663	1	México	bovino	Americano	1101000000000000111111111111111111111100000	425		SP3	Estado de Mexico
Milian 2010	2010	663	1	México	bovino	Americano	1101000000000000111111111111111111111100000	701		SP3	Estado de Mexico
Milian 2010	2010	663	1	México	bovino	Americano	1101000000000000111111111111111111111100000	417		SP3	Guanajuato
Milian 2010	2010	663	1	México	bovino	Americano	1101000000000000111111111111111111111100000	600		SP3	Guanajuato
Milian 2010	2010	663	1	México	bovino	Americano	1101000000000000111111111111111111111100000	233		SP3	Jalisco
Milian 2010	2010	663	1	México	bovino	Americano	1101000000000000111111111111111111111100000	286		SP3	Jalisco
Milian 2010	2010	663	1	México	bovino	Americano	1101000000000000111111111111111111111100000	604		SP3	Jalisco
Milian 2010	2010	663	1	México	bovino	Americano	1101000000000000111111111111111111111100000	605		SP3	Jalisco
Milian 2010	2010	663	1	México	bovino	Americano	1101000000000000111111111111111111111100000	605		SP3	Jalisco
Milian 2010	2010	663	1	México	bovino	Americano	1101000000000000111111111111111111111100000	T08-0091-31		SP3	Morelos
Milian 2010	2010	663	1	México	bovino	Americano	1101000000000000111111111111111111111100000	587		SP3	Nayarit
Milian 2010	2010	663	1	México	bovino	Americano	1101000000000000111111111111111111111100000	741		SP3	Nayarit
Milian 2010	2010	663	1	México	bovino	Americano	1101000000000000111111111111111111111100000	743		SP3	Nayarit
Milian 2010	2010	663	1	México	bovino	Americano	1101000000000000111111111111111111111100000	295452		SP3	Nayarit
Milian 2010	2010	663	1	México	bovino	Americano	1101000000000000111111111111111111111100000	335		SP3	Queretaro
Milian 2010	2010	663	1	México	bovino	Americano	1101000000000000111111111111111111111100000	452		SP3	Queretaro
Milian 2010	2010	663	1	México	bovino	Americano	1101000000000000111111111111111111111100000	700		SP3	Queretaro
Milian 2010	2010	663	1	México	bovino	Americano	1101000000000000111111111111111111111100000	T08-2339 (2329)		SP3	Queretaro
Milian 2010	2010	663	1	México	bovino	Americano	1101000000000000111111111111111111111100000	605		SP3	Sinaloa
Milian 2010	2010	663	1	México	bovino	Americano	1101000000000000111111111111111111111100000	600		SP3	Sonora
Milian 2010	2010	663	1	México	bovino	Americano	1101000000000000111111111111111111111100000	C09-0915		SP3	veracruz
Milian 2010	2010	663	1	México	bovino	Americano	1101000000000000111111111111111111111100000	46		SP3	Zacatecas
Milian 2010	2010	669	1	México	bovino	Americano	0101101000001100111111111111111111111100000	585		SP1	Aguascalientes
Milian 2010	2010	669	1	México	bovino	Americano	0101101000001100111111111111111111111100000	593		SP1	Aguascalientes
Milian 2010	2010	669	1	México	bovino	Americano	0101101000001100111111111111111111111100000	595		SP1	Aguascalientes
Milian 2010	2010	669	1	México	bovino	Americano	0101101000001100111111111111111111111100000	597		SP1	Aguascalientes
Milian 2010	2010	669	1	México	bovino	Americano	0101101000001100111111111111111111111100000	825		SP1	Aguascalientes
Milian 2010	2010	669	1	México	bovino	Americano	0101101000001100111111111111111111111100000	832		SP1	Aguascalientes
Milian 2010	2010	669	1	México	bovino	Americano	0101101000001100111111111111111111111100000	844		SP1	Aguascalientes
Milian 2010	2010	669	1	México	bovino	Americano	0101101000001100111111111111111111111100000	928		SP1	Aguascalientes
Milian 2010	2010	669	1	México	bovino	Americano	0101101000001100111111111111111111111100000	943		SP1	Aguascalientes
Milian 2010	2010	669	1	México	bovino	Americano	0101101000001100111111111111111111111100000	578		SP1	Baja California
Milian 2010	2010	669	1	México	bovino	Americano	0101101000001100111111111111111111111100000	1334		SP1	Coahuila
Milian 2010	2010	669	1	México	bovino	Americano	0101101000001100111111111111111111111100000	1350		SP1	Coahuila
Milian 2010	2010	669	1	México	bovino	Americano	0101101000001100111111111111111111111100000	1356		SP1	Coahuila
Milian 2010	2010	669	1	México	bovino	Americano	0101101000001100111111111111111111111100000	1632		SP1	Coahuila
Milian 2010	2010	669	1	México	bovino	Americano	0101101000001100111111111111111111111100000	1885		SP1	Coahuila
Milian 2010	2010	669	1	México	bovino	Americano	0101101000001100111111111111111111111100000	2182		SP1	Coahuila
Milian 2010	2010	669	1	México	bovino	Americano	0101101000001100111111111111111111111100000	101		SP1	Coahuila
Milian 2010	2010	669	1	México	bovino	Americano	0101101000001100111111111111111111111100000	103		SP1	Coahuila
Milian 2010	2010	669	1	México	bovino	Americano	0101101000001100111111111111111111111100000	778		SP1	Coahuila
Milian 2010	2010	669	1	México	bovino	Americano	0101101000001100111111111111111111111100000	794		SP1	Coahuila
Milian 2010	2010	669	1	México	bovino	Americano	0101101000001100111111111111111111111100000	529		SP1	Colima
Milian 2010	2010	669	1	México	bovino	Americano	0101101000001100111111111111111111111100000	671		SP1	Durango
Milian 2010	2010	669	1	México	bovino	Americano	0101101000001100111111111111111111111100000	1110		SP1	Durango
Milian 2010	2010	669	1	México	bovino	Americano	0101101000001100111111111111111111111100000	2330		SP1	Durango
Milian 2010	2010	669	1	México	bovino	Americano	0101101000001100111111111111111111111100000	306		SP1	Estado de Mexico
Milian 2010	2010	669	1	México	bovino	Americano	0101101000001100111111111111111111111100000	340		SP1	Estado de Mexico
Milian 2010	2010	669	1	México	bovino	Americano	0101101000001100111111111111111111111100000	351		SP1	Estado de Mexico
Milian 2010	2010	669	1	México	bovino	Americano	0101101000001100111111111111111111111100000	400		SP1	Estado de Mexico
Milian 2010	2010	669	1	México	bovino	Americano	0101101000001100111111111111111111111100000	413		SP1	Estado de Mexico
Milian 2010	2010	669	1	México	bovino	Americano	0101101000001100111111111111111111111100000	421		SP1	Estado de Mexico
Milian 2010	2010	669	1	México	bovino	Americano	0101101000001100111111111111111111111100000	426		SP1	Estado de Mexico
Milian 2010	2010	669	1	México	bovino	Americano	0101101000001100111111111111111111111100000	528		SP1	Estado de Mexico
Milian 2010	2010	669	1	México	bovino	Americano	0101101000001100111111111111111111111100000	728		SP1	Estado de Mexico
Milian 2010	2010	669	1	México	bovino	Americano	0101101000001100111111111111111111111100000	730		SP1	Estado de Mexico
Milian 2010	2010	669	1	México	bovino	Americano	0101101000001100111111111111111111111100000	757		SP1	Estado de Mexico
Milian 2010	2010	669	1	México	bovino	Americano	0101101000001100111111111111111111111100000	311C		SP1	Estado de Mexico
Milian 2010	2010	669	1	México	bovino	Americano	0101101000001100111111111111111111111100000	311G		SP1	Estado de Mexico
Milian 2010	2010	669	1	México	bovino	Americano	0101101000001100111111111111111111111100000	311M		SP1	Estado de Mexico
Milian 2010	2010	669	1	México	bovino	Americano	0101101000001100111111111111111111111100000	T05-1259		SP1	Estado de Mexico
Milian 2010	2010	669	1	México	bovino	Americano	0101101000001100111111111111111111111100000	231		SP1	Guanajuato
Milian 2010	2010	669	1	México	bovino	Americano	0101101000001100111111111111111111111100000	423		SP1	Guanajuato
Milian 2010	2010	669	1	México	bovino	Americano	0101101000001100111111111111111111111100000	501		SP1	Guanajuato
Milian 2010	2010	669	1	México	bovino	Americano	0101101000001100111111111111111111111100000	601		SP1	Guanajuato
Milian 2010	2010	669	1	México	bovino	Americano	0101101000001100111111111111111111111100000	733		SP1	Guanajuato
Milian 2010	2010	669	1	México	bovino	Americano	0101101000001100111111111111111111111100000	948		SP1	Guanajuato
Milian 2010	2010	669	1	México	bovino	Americano	0101101000001100111111111111111111111100000	955		SP1	Guanajuato
Milian 2010	2010	669	1	México	bovino	Americano	0101101000001100111111111111111111111100000	6080		SP1	Guerrero
Milian 2010	2010	669	1	México	bovino	Americano	0101101000001100111111111111111111111100000	6081		SP1	Guerrero
Milian 2010	2010	669	1	México	bovino	Americano	0101101000001100111111111111111111111100000	T05-2177-5		SP1	Guerrero
Milian 2010	2010	669	1	México	bovino	Americano	0101101000001100111111111111111111111100000	379		SP1	Hidalgo
Milian 2010	2010	669	1	México	bovino	Americano	0101101000001100111111111111111111111100000	390		SP1	Hidalgo
Milian 2010	2010	669	1	México	bovino	Americano	0101101000001100111111111111111111111100000	565		SP1	Hidalgo
Milian 2010	2010	669	1	México	bovino	Americano	0101101000001100111111111111111111111100000	722		SP1	Hidalgo
Milian 2010	2010	669	1	México	bovino	Americano	0101101000001100111111111111111111111100000	723		SP1	Hidalgo
Milian 2010	2010	669	1	México	bovino	Americano	0101101000001100111111111111111111111100000	866		SP1	Hidalgo
Milian 2010	2010	669	1	México	bovino	Americano	0101101000001100111111111111111111111100000	872		SP1	Hidalgo
Milian 2010	2010	669	1	México	bovino	Americano	0101101000001100111111111111111111111100000	875		SP1	Hidalgo
Milian 2010	2010	669	1	México	bovino	Americano	0101101000001100111111111111111111111100000	885		SP1	Hidalgo
Milian 2010	2010	669	1	México	bovino	Americano	0101101000001100111111111111111111111100000	200		SP1	Jalisco
Milian 2010	2010	669	1	México	bovino	Americano	0101101000001100111111111111111111111100000	219		SP1	Jalisco
Milian 2010	2010	669	1	México	bovino	Americano	0101101000001100111111111111111111111100000	219		SP1	Jalisco
Milian 2010	2010	669	1	México	bovino	Americano	0101101000001100111111111111111111111100000	229		SP1	Jalisco
Milian 2010	2010	669	1	México	bovino	Americano	0101101000001100111111111111111111111100000	391		SP1	Jalisco
Milian 2010	2010	669	1	México	bovino	Americano	0101101000001100111111111111111111111100000	609		SP1	Jalisco
Milian 2010	2010	669	1	México	bovino	Americano	0101101000001100111111111111111111111100000	616		SP1	Jalisco
Milian 2010	2010	669	1	México	bovino	Americano	0101101000001100111111111111111111111100000	620		SP1	Jalisco
Milian 2010	2010	669	1	México	bovino	Americano	0101101000001100111111111111111111111100000	625		SP1	Jalisco
Milian 2010	2010	669	1	México	bovino	Americano	0101101000001100111111111111111111111100000	635		SP1	Jalisco
Milian 2010	2010	669	1	México	bovino	Americano	0101101000001100111111111111111111111100000	643		SP1	Jalisco
Milian 2010	2010	669	1	México	bovino	Americano	0101101000001100111111111111111111111100000	648		SP1	Jalisco
Milian 2010	2010	669	1	México	bovino	Americano	0101101000001100111111111111111111111100000	649		SP1	Jalisco
Milian 2010	2010	669	1	México	bovino	Americano	0101101000001100111111111111111111111100000	651		SP1	Jalisco
Milian 2010	2010	669	1	México	bovino	Americano	0101101000001100111111111111111111111100000	654		SP1	Jalisco
Milian 2010	2010	669	1	México	bovino	Americano	0101101000001100111111111111111111111100000	663		SP1	Jalisco
Milian 2010	2010	669	1	México	bovino	Americano	0101101000001100111111111111111111111100000	663		SP1	Jalisco
Milian 2010	2010	669	1	México	bovino	Americano	0101101000001100111111111111111111111100000	666		SP1	Jalisco
Milian 2010	2010	669	1	México	bovino	Americano	0101101000001100111111111111111111111100000	926		SP1	Jalisco
Milian 2010	2010	669	1	México	bovino	Americano	0101101000001100111111111111111111111100000	3667J2		SP1	Jalisco
Milian 2010	2010	669	1	México	bovino	Americano	0101101000001100111111111111111111111100000	5923		SP1	Michoacan
Milian 2010	2010	669	1	México	bovino	Americano	0101101000001100111111111111111111111100000	21		SP1	Nayarit
Milian 2010	2010	669	1	México	bovino	Americano	0101101000001100111111111111111111111100000	555		SP1	Nayarit
Milian 2010	2010	669	1	México	bovino	Americano	0101101000001100111111111111111111111100000	578		SP1	Nayarit
Milian 2010	2010	669	1	México	bovino	Americano	0101101000001100111111111111111111111100000	651		SP1	Nayarit
Milian 2010	2010	669	1	México	bovino	Americano	0101101000001100111111111111111111111100000	742		SP1	Nayarit
Milian 2010	2010	669	1	México	bovino	Americano	0101101000001100111111111111111111111100000	290839		SP1	Nayarit
Milian 2010	2010	669	1	México	bovino	Americano	0101101000001100111111111111111111111100000	294633		SP1	Nayarit
Milian 2010	2010	669	1	México	bovino	Americano	0101101000001100111111111111111111111100000	295449		SP1	Nayarit
Milian 2010	2010	669	1	México	bovino	Americano	0101101000001100111111111111111111111100000	290406		SP1	Nuevo Leon
Milian 2010	2010	669	1	México	bovino	Americano	0101101000001100111111111111111111111100000	C09-4313		SP1	Puebla
Milian 2010	2010	669	1	México	bovino	Americano	0101101000001100111111111111111111111100000	C09-5020		SP1	Puebla
Milian 2010	2010	669	1	México	bovino	Americano	0101101000001100111111111111111111111100000	C09-5275		SP1	Puebla
Milian 2010	2010	669	1	México	bovino	Americano	0101101000001100111111111111111111111100000	C09-5276		SP1	Puebla
Milian 2010	2010	669	1	México	bovino	Americano	0101101000001100111111111111111111111100000	327		SP1	Queretaro
Milian 2010	2010	669	1	México	bovino	Americano	0101101000001100111111111111111111111100000	431		SP1	Queretaro
Milian 2010	2010	669	1	México	bovino	Americano	0101101000001100111111111111111111111100000	452		SP1	Queretaro
Milian 2010	2010	669	1	México	bovino	Americano	0101101000001100111111111111111111111100000	547		SP1	Queretaro
Milian 2010	2010	669	1	México	bovino	Americano	0101101000001100111111111111111111111100000	415		SP1	San Luis Potosi
Milian 2010	2010	669	1	México	bovino	Americano	0101101000001100111111111111111111111100000	442		SP1	San Luis Potosi
Milian 2010	2010	669	1	México	bovino	Americano	0101101000001100111111111111111111111100000	294325		SP1	San Luis Potosi
Milian 2010	2010	669	1	México	bovino	Americano	0101101000001100111111111111111111111100000	294504		SP1	San Luis Potosi
Milian 2010	2010	669	1	México	bovino	Americano	0101101000001100111111111111111111111100000	295844		SP1	San Luis Potosi
Milian 2010	2010	669	1	México	bovino	Americano	0101101000001100111111111111111111111100000	411		SP1	Sonora
Milian 2010	2010	669	1	México	bovino	Americano	0101101000001100111111111111111111111100000	T08-0344		SP1	Tlaxcala
Milian 2010	2010	669	1	México	bovino	Americano	0101101000001100111111111111111111111100000	557		SP1	Zacatecas
Milian 2010	2010	669	1	México	bovino	Americano	0101101000001100111111111111111111111100000	563		SP1	Zacatecas
Milian 2010	2010	669	1	México	bovino	Americano	0101101000001100111111111111111111111100000	7946		SP1	Zacatecas
Milian 2010	2010	669	1	México	bovino	Americano	0101101000001100111111111111111111111100000	C09-3063		SP1
Milian 2010	2010	670	1	México	bovino	Americano	1101101000001100110111111111111111111100000	653		SP128	Jalisco
Milian 2010	2010	673	1	México	bovino	Americano	0101101000001110111111111111111111111100000	827		SP2	Aguascalientes
Milian 2010	2010	673	1	México	bovino	Americano	0101101000001110111111111111111111111100000	795		SP2	Aguascalientes
Milian 2010	2010	673	1	México	bovino	Americano	0101101000001110111111111111111111111100000	796		SP2	Aguascalientes
Milian 2010	2010	673	1	México	bovino	Americano	0101101000001110111111111111111111111100000	809		SP2	Aguascalientes
Milian 2010	2010	673	1	México	bovino	Americano	0101101000001110111111111111111111111100000	840		SP2	Aguascalientes
Milian 2010	2010	673	1	México	bovino	Americano	0101101000001110111111111111111111111100000	921		SP2	Aguascalientes
Milian 2010	2010	673	1	México	bovino	Americano	0101101000001110111111111111111111111100000	922		SP2	Aguascalientes
Milian 2010	2010	673	1	México	bovino	Americano	0101101000001110111111111111111111111100000	935		SP2	Aguascalientes
Milian 2010	2010	673	1	México	bovino	Americano	0101101000001110111111111111111111111100000	939		SP2	Aguascalientes
Milian 2010	2010	673	1	México	bovino	Americano	0101101000001110111111111111111111111100000	110		SP2	Baja California
Milian 2010	2010	673	1	México	bovino	Americano	0101101000001110111111111111111111111100000	129		SP2	Baja California
Milian 2010	2010	673	1	México	bovino	Americano	0101101000001110111111111111111111111100000	144		SP2	Baja California
Milian 2010	2010	673	1	México	bovino	Americano	0101101000001110111111111111111111111100000	367		SP2	Chihuahua
Milian 2010	2010	673	1	México	bovino	Americano	0101101000001110111111111111111111111100000	82		SP2	Coahuila
Milian 2010	2010	673	1	México	bovino	Americano	0101101000001110111111111111111111111100000	101		SP2	Coahuila
Milian 2010	2010	673	1	México	bovino	Americano	0101101000001110111111111111111111111100000	479		SP2	Coahuila
Milian 2010	2010	673	1	México	bovino	Americano	0101101000001110111111111111111111111100000	484		SP2	Coahuila
Milian 2010	2010	673	1	México	bovino	Americano	0101101000001110111111111111111111111100000	485		SP2	Coahuila
Milian 2010	2010	673	1	México	bovino	Americano	0101101000001110111111111111111111111100000	486		SP2	Coahuila
Milian 2010	2010	673	1	México	bovino	Americano	0101101000001110111111111111111111111100000	487		SP2	Coahuila
Milian 2010	2010	673	1	México	bovino	Americano	0101101000001110111111111111111111111100000	488		SP2	Coahuila
Milian 2010	2010	673	1	México	bovino	Americano	0101101000001110111111111111111111111100000	492		SP2	Coahuila
Milian 2010	2010	673	1	México	bovino	Americano	0101101000001110111111111111111111111100000	495		SP2	Coahuila
Milian 2010	2010	673	1	México	bovino	Americano	0101101000001110111111111111111111111100000	497		SP2	Coahuila
Milian 2010	2010	673	1	México	bovino	Americano	0101101000001110111111111111111111111100000	498		SP2	Coahuila
Milian 2010	2010	673	1	México	bovino	Americano	0101101000001110111111111111111111111100000	770		SP2	Coahuila
Milian 2010	2010	673	1	México	bovino	Americano	0101101000001110111111111111111111111100000	777		SP2	Coahuila
Milian 2010	2010	673	1	México	bovino	Americano	0101101000001110111111111111111111111100000	779		SP2	Coahuila
Milian 2010	2010	673	1	México	bovino	Americano	0101101000001110111111111111111111111100000	792		SP2	Coahuila
Milian 2010	2010	673	1	México	bovino	Americano	0101101000001110111111111111111111111100000	471		SP2	Colima
Milian 2010	2010	673	1	México	bovino	Americano	0101101000001110111111111111111111111100000	5828		SP2	Durango
Milian 2010	2010	673	1	México	bovino	Americano	0101101000001110111111111111111111111100000	311		SP2	Estado de Mexico
Milian 2010	2010	673	1	México	bovino	Americano	0101101000001110111111111111111111111100000	314		SP2	Estado de Mexico
Milian 2010	2010	673	1	México	bovino	Americano	0101101000001110111111111111111111111100000	321		SP2	Estado de Mexico
Milian 2010	2010	673	1	México	bovino	Americano	0101101000001110111111111111111111111100000	340		SP2	Estado de Mexico
Milian 2010	2010	673	1	México	bovino	Americano	0101101000001110111111111111111111111100000	348		SP2	Estado de Mexico
Milian 2010	2010	673	1	México	bovino	Americano	0101101000001110111111111111111111111100000	526		SP2	Estado de Mexico
Milian 2010	2010	673	1	México	bovino	Americano	0101101000001110111111111111111111111100000	684		SP2	Estado de Mexico
Milian 2010	2010	673	1	México	bovino	Americano	0101101000001110111111111111111111111100000	687		SP2	Estado de Mexico
Milian 2010	2010	673	1	México	bovino	Americano	0101101000001110111111111111111111111100000	689		SP2	Estado de Mexico
Milian 2010	2010	673	1	México	bovino	Americano	0101101000001110111111111111111111111100000	693		SP2	Estado de Mexico
Milian 2010	2010	673	1	México	bovino	Americano	0101101000001110111111111111111111111100000	699		SP2	Estado de Mexico
Milian 2010	2010	673	1	México	bovino	Americano	0101101000001110111111111111111111111100000	714		SP2	Estado de Mexico
Milian 2010	2010	673	1	México	bovino	Americano	0101101000001110111111111111111111111100000	721		SP2	Estado de Mexico
Milian 2010	2010	673	1	México	bovino	Americano	0101101000001110111111111111111111111100000	742		SP2	Estado de Mexico
Milian 2010	2010	673	1	México	bovino	Americano	0101101000001110111111111111111111111100000	743		SP2	Estado de Mexico
Milian 2010	2010	673	1	México	bovino	Americano	0101101000001110111111111111111111111100000	749		SP2	Estado de Mexico
Milian 2010	2010	673	1	México	bovino	Americano	0101101000001110111111111111111111111100000	753		SP2	Estado de Mexico
Milian 2010	2010	673	1	México	bovino	Americano	0101101000001110111111111111111111111100000	357		SP2	Guanajuato
Milian 2010	2010	673	1	México	bovino	Americano	0101101000001110111111111111111111111100000	533		SP2	Guanajuato
Milian 2010	2010	673	1	México	bovino	Americano	0101101000001110111111111111111111111100000	533		SP2	Guanajuato
Milian 2010	2010	673	1	México	bovino	Americano	0101101000001110111111111111111111111100000	716		SP2	Guanajuato
Milian 2010	2010	673	1	México	bovino	Americano	0101101000001110111111111111111111111100000	718		SP2	Guanajuato
Milian 2010	2010	673	1	México	bovino	Americano	0101101000001110111111111111111111111100000	732		SP2	Guanajuato
Milian 2010	2010	673	1	México	bovino	Americano	0101101000001110111111111111111111111100000	748		SP2	Guanajuato
Milian 2010	2010	673	1	México	bovino	Americano	0101101000001110111111111111111111111100000	849		SP2	Guanajuato
Milian 2010	2010	673	1	México	bovino	Americano	0101101000001110111111111111111111111100000	860		SP2	Guanajuato
Milian 2010	2010	673	1	México	bovino	Americano	0101101000001110111111111111111111111100000	2655		SP2	Guanajuato
Milian 2010	2010	673	1	México	bovino	Americano	0101101000001110111111111111111111111100000	5800		SP2	Guanajuato
Milian 2010	2010	673	1	México	bovino	Americano	0101101000001110111111111111111111111100000	T05-2177-2		SP2	Guerrero
Milian 2010	2010	673	1	México	bovino	Americano	0101101000001110111111111111111111111100000	385		SP2	Hidalgo
Milian 2010	2010	673	1	México	bovino	Americano	0101101000001110111111111111111111111100000	467		SP2	Hidalgo
Milian 2010	2010	673	1	México	bovino	Americano	0101101000001110111111111111111111111100000	551		SP2	Hidalgo
Milian 2010	2010	673	1	México	bovino	Americano	0101101000001110111111111111111111111100000	553		SP2	Hidalgo
Milian 2010	2010	673	1	México	bovino	Americano	0101101000001110111111111111111111111100000	572		SP2	Hidalgo
Milian 2010	2010	673	1	México	bovino	Americano	0101101000001110111111111111111111111100000	574		SP2	Hidalgo
Milian 2010	2010	673	1	México	bovino	Americano	0101101000001110111111111111111111111100000	717		SP2	HIdalgo
Milian 2010	2010	673	1	México	bovino	Americano	0101101000001110111111111111111111111100000	724		SP2	Hidalgo
Milian 2010	2010	673	1	México	bovino	Americano	0101101000001110111111111111111111111100000	725		SP2	Hidalgo
Milian 2010	2010	673	1	México	bovino	Americano	0101101000001110111111111111111111111100000	870		SP2	Hidalgo
Milian 2010	2010	673	1	México	bovino	Americano	0101101000001110111111111111111111111100000	874		SP2	Hidalgo
Milian 2010	2010	673	1	México	bovino	Americano	0101101000001110111111111111111111111100000	877		SP2	Hidalgo
Milian 2010	2010	673	1	México	bovino	Americano	0101101000001110111111111111111111111100000	881		SP2	Hidalgo
Milian 2010	2010	673	1	México	bovino	Americano	0101101000001110111111111111111111111100000	891		SP2	Hidalgo
Milian 2010	2010	673	1	México	bovino	Americano	0101101000001110111111111111111111111100000	892		SP2	Hidalgo
Milian 2010	2010	673	1	México	bovino	Americano	0101101000001110111111111111111111111100000	894		SP2	Hidalgo
Milian 2010	2010	673	1	México	bovino	Americano	0101101000001110111111111111111111111100000	897		SP2	Hidalgo
Milian 2010	2010	673	1	México	bovino	Americano	0101101000001110111111111111111111111100000	192		SP2	Jalisco
Milian 2010	2010	673	1	México	bovino	Americano	0101101000001110111111111111111111111100000	212		SP2	Jalisco
Milian 2010	2010	673	1	México	bovino	Americano	0101101000001110111111111111111111111100000	219		SP2	Jalisco
Milian 2010	2010	673	1	México	bovino	Americano	0101101000001110111111111111111111111100000	238		SP2	Jalisco
Milian 2010	2010	673	1	México	bovino	Americano	0101101000001110111111111111111111111100000	265		SP2	Jalisco
Milian 2010	2010	673	1	México	bovino	Americano	0101101000001110111111111111111111111100000	282		SP2	Jalisco
Milian 2010	2010	673	1	México	bovino	Americano	0101101000001110111111111111111111111100000	282		SP2	Jalisco
Milian 2010	2010	673	1	México	bovino	Americano	0101101000001110111111111111111111111100000	282		SP2	Jalisco
Milian 2010	2010	673	1	México	bovino	Americano	0101101000001110111111111111111111111100000	461		SP2	Jalisco
Milian 2010	2010	673	1	México	bovino	Americano	0101101000001110111111111111111111111100000	461		SP2	Jalisco
Milian 2010	2010	673	1	México	bovino	Americano	0101101000001110111111111111111111111100000	602		SP2	Jalisco
Milian 2010	2010	673	1	México	bovino	Americano	0101101000001110111111111111111111111100000	602		SP2	Jalisco
Milian 2010	2010	673	1	México	bovino	Americano	0101101000001110111111111111111111111100000	608		SP2	Jalisco
Milian 2010	2010	673	1	México	bovino	Americano	0101101000001110111111111111111111111100000	613		SP2	Jalisco
Milian 2010	2010	673	1	México	bovino	Americano	0101101000001110111111111111111111111100000	613		SP2	Jalisco
Milian 2010	2010	673	1	México	bovino	Americano	0101101000001110111111111111111111111100000	616		SP2	Jalisco
Milian 2010	2010	673	1	México	bovino	Americano	0101101000001110111111111111111111111100000	626		SP2	Jalisco
Milian 2010	2010	673	1	México	bovino	Americano	0101101000001110111111111111111111111100000	627		SP2	Jalisco
Milian 2010	2010	673	1	México	bovino	Americano	0101101000001110111111111111111111111100000	627		SP2	Jalisco
Milian 2010	2010	673	1	México	bovino	Americano	0101101000001110111111111111111111111100000	638		SP2	Jalisco
Milian 2010	2010	673	1	México	bovino	Americano	0101101000001110111111111111111111111100000	642		SP2	Jalisco
Milian 2010	2010	673	1	México	bovino	Americano	0101101000001110111111111111111111111100000	646		SP2	Jalisco
Milian 2010	2010	673	1	México	bovino	Americano	0101101000001110111111111111111111111100000	656		SP2	Jalisco
Milian 2010	2010	673	1	México	bovino	Americano	0101101000001110111111111111111111111100000	665		SP2	Jalisco
Milian 2010	2010	673	1	México	bovino	Americano	0101101000001110111111111111111111111100000	808		SP2	Jalisco
Milian 2010	2010	673	1	México	bovino	Americano	0101101000001110111111111111111111111100000	813		SP2	Jalisco
Milian 2010	2010	673	1	México	bovino	Americano	0101101000001110111111111111111111111100000	820		SP2	Jalisco
Milian 2010	2010	673	1	México	bovino	Americano	0101101000001110111111111111111111111100000	5256		SP2	Michoacan
Milian 2010	2010	673	1	México	bovino	Americano	0101101000001110111111111111111111111100000	T07-2511-32		SP2	Morelos
Milian 2010	2010	673	1	México	bovino	Americano	0101101000001110111111111111111111111100000	T08-0091-17		SP2	Morelos
Milian 2010	2010	673	1	México	bovino	Americano	0101101000001110111111111111111111111100000	T08-0091-23		SP2	Morelos
Milian 2010	2010	673	1	México	bovino	Americano	0101101000001110111111111111111111111100000	T08-0091-26		SP2	Morelos
Milian 2010	2010	673	1	México	bovino	Americano	0101101000001110111111111111111111111100000	T08-0091-28		SP2	Morelos
Milian 2010	2010	673	1	México	bovino	Americano	0101101000001110111111111111111111111100000	T08-0091-29		SP2	Morelos
Milian 2010	2010	673	1	México	bovino	Americano	0101101000001110111111111111111111111100000	T09-2511-31		SP2	Morelos
Milian 2010	2010	673	1	México	bovino	Americano	0101101000001110111111111111111111111100000	68		SP2	Queretaro
Milian 2010	2010	673	1	México	bovino	Americano	0101101000001110111111111111111111111100000	398		SP2	Queretaro
Milian 2010	2010	673	1	México	bovino	Americano	0101101000001110111111111111111111111100000	401		SP2	Queretaro
Milian 2010	2010	673	1	México	bovino	Americano	0101101000001110111111111111111111111100000	402		SP2	Queretaro
Milian 2010	2010	673	1	México	bovino	Americano	0101101000001110111111111111111111111100000	449		SP2	Queretaro
Milian 2010	2010	673	1	México	bovino	Americano	0101101000001110111111111111111111111100000	514		SP2	Queretaro
Milian 2010	2010	673	1	México	bovino	Americano	0101101000001110111111111111111111111100000	674		SP2	Queretaro
Milian 2010	2010	673	1	México	bovino	Americano	0101101000001110111111111111111111111100000	756		SP2	Queretaro
Milian 2010	2010	673	1	México	bovino	Americano	0101101000001110111111111111111111111100000	761		SP2	Queretaro
Milian 2010	2010	673	1	México	bovino	Americano	0101101000001110111111111111111111111100000	763		SP2	Queretaro
Milian 2010	2010	673	1	México	bovino	Americano	0101101000001110111111111111111111111100000	D09-0126 sin muestra		SP2	Queretaro
Milian 2010	2010	673	1	México	bovino	Americano	0101101000001110111111111111111111111100000	D09-0205-1 (D09-020-1)		SP2	Queretaro
Milian 2010	2010	673	1	México	bovino	Americano	0101101000001110111111111111111111111100000	D09-203-10 (205-10)		SP2	Queretaro
Milian 2010	2010	673	1	México	bovino	Americano	0101101000001110111111111111111111111100000	D09-205-11		SP2	Queretaro
Milian 2010	2010	673	1	México	bovino	Americano	0101101000001110111111111111111111111100000	411		SP2	San Luis Potosi
Milian 2010	2010	673	1	México	bovino	Americano	0101101000001110111111111111111111111100000	383		SP2	Sinaloa
Milian 2010	2010	673	1	México	bovino	Americano	0101101000001110111111111111111111111100000	391		SP2	Sinaloa
Milian 2010	2010	673	1	México	bovino	Americano	0101101000001110111111111111111111111100000	393		SP2	veracruz
Milian 2010	2010	673	1	México	bovino	Americano	0101101000001110111111111111111111111100000	2784		SP2	Zacatecas
Milian 2010	2010	673	1	México	bovino	Americano	0101101000001110111111111111111111111100000	3320		SP2	Zacatecas
Milian 2010	2010	673	1	México	bovino	Americano	0101101000001110111111111111111111111100000	3324		SP2	Zacatecas
Milian 2010	2010	673	1	México	bovino	Americano	0101101000001110111111111111111111111100000	3769		SP2	Zacatecas
Milian 2010	2010	673	1	México	bovino	Americano	0101101000001110111111111111111111111100000	4742		SP2	Zacatecas
Milian 2010	2010	678	1	México	bovino	Americano	1101111101011100111111111111111111111100000	1471		SP173	Chihuahua
Milian 2010	2010	678	1	México	bovino	Americano	1101111101011100111111111111111111111100000	295454		SP173	Nayarit
Milian 2010	2010	856	1	México	bovino	Americano	1101111101111100111111111111111111111100000	1880		SP13	Chihuahua
Milian 2010	2010	856	1	México	bovino	Americano	1101111101111100111111111111111111111100000	2329		SP13	Durango
Milian 2010	2010	856	1	México	bovino	Americano	1101111101111100111111111111111111111100000	72		SP13	Queretaro
Milian 2010	2010	856	1	México	bovino	Americano	1101111101111100111111111111111111111100000	BCG		SP13
Milian 2010	2010	856	1	México	bovino	Americano	1101111101111100111111111111111111111100000	BCG		SP13
Milian 2010	2010	871	1	México	bovino	Americano	1101111100111110111111111111111111111100000	T09-205-2		SP169	Queretaro
Milian 2010	2010	872	1	México	bovino	Americano	1100000000000000111111111111111111111100000	162		SP89	Baja California
Milian 2010	2010	914	1	México	bovino	Americano	1101111100011110111111111111111111111100000	323		SP163	Estado de Mexico
Milian 2010	2010	922	1	México	bovino	Americano	1100000000001110111111111111111111111100000	676		SP90	Queretaro
Milian 2010	2010	971	1	México	bovino	Americano	1101101000001110111111111111110000001100000	818		SP7	Aguascalientes
Milian 2010	2010	971	1	México	bovino	Americano	1101101000001110111111111111110000001100000	828		SP7	Aguascalientes
Milian 2010	2010	971	1	México	bovino	Americano	1101101000001110111111111111110000001100000	830		SP7	Aguascalientes
Milian 2010	2010	971	1	México	bovino	Americano	1101101000001110111111111111110000001100000	833		SP7	Aguascalientes
Milian 2010	2010	971	1	México	bovino	Americano	1101101000001110111111111111110000001100000	4246		SP7	Aguascalientes
Milian 2010	2010	971	1	México	bovino	Americano	1101101000001110111111111111110000001100000	4582		SP7	Aguascalientes
Milian 2010	2010	971	1	México	bovino	Americano	1101101000001110111111111111110000001100000	151		SP7	Baja California
Milian 2010	2010	971	1	México	bovino	Americano	1101101000001110111111111111110000001100000	364		SP7	Chiapas
Milian 2010	2010	971	1	México	bovino	Americano	1101101000001110111111111111110000001100000	304		SP7	Estado de Mexico
Milian 2010	2010	971	1	México	bovino	Americano	1101101000001110111111111111110000001100000	341		SP7	Estado de Mexico
Milian 2010	2010	971	1	México	bovino	Americano	1101101000001110111111111111110000001100000	407		SP7	Estado de Mexico
Milian 2010	2010	971	1	México	bovino	Americano	1101101000001110111111111111110000001100000	416		SP7	Estado de Mexico
Milian 2010	2010	971	1	México	bovino	Americano	1101101000001110111111111111110000001100000	416		SP7	Estado de Mexico
Milian 2010	2010	971	1	México	bovino	Americano	1101101000001110111111111111110000001100000	416		SP7	Estado de Mexico
Milian 2010	2010	971	1	México	bovino	Americano	1101101000001110111111111111110000001100000	531		SP7	Estado de Mexico
Milian 2010	2010	971	1	México	bovino	Americano	1101101000001110111111111111110000001100000	680		SP7	Estado de Mexico
Milian 2010	2010	971	1	México	bovino	Americano	1101101000001110111111111111110000001100000	726		SP7	Estado de Mexico
Milian 2010	2010	971	1	México	bovino	Americano	1101101000001110111111111111110000001100000	740		SP7	Estado de Mexico
Milian 2010	2010	971	1	México	bovino	Americano	1101101000001110111111111111110000001100000	522		SP7	Guanajuato
Milian 2010	2010	971	1	México	bovino	Americano	1101101000001110111111111111110000001100000	541		SP7	Guanajuato
Milian 2010	2010	971	1	México	bovino	Americano	1101101000001110111111111111110000001100000	671		SP7	Guanajuato
Milian 2010	2010	971	1	México	bovino	Americano	1101101000001110111111111111110000001100000	736		SP7	Guanajuato
Milian 2010	2010	971	1	México	bovino	Americano	1101101000001110111111111111110000001100000	746		SP7	Guanajuato
Milian 2010	2010	971	1	México	bovino	Americano	1101101000001110111111111111110000001100000	751		SP7	Guanajuato
Milian 2010	2010	971	1	México	bovino	Americano	1101101000001110111111111111110000001100000	855		SP7	Guanajuato
Milian 2010	2010	971	1	México	bovino	Americano	1101101000001110111111111111110000001100000	5408		SP7	Guanajuato
Milian 2010	2010	971	1	México	bovino	Americano	1101101000001110111111111111110000001100000	5801		SP7	Guanajuato
Milian 2010	2010	971	1	México	bovino	Americano	1101101000001110111111111111110000001100000	5802		SP7	Guanajuato
Milian 2010	2010	971	1	México	bovino	Americano	1101101000001110111111111111110000001100000	5993		SP7	Guerrero
Milian 2010	2010	971	1	México	bovino	Americano	1101101000001110111111111111110000001100000	377		SP7	Hidalgo
Milian 2010	2010	971	1	México	bovino	Americano	1101101000001110111111111111110000001100000	383		SP7	Hidalgo
Milian 2010	2010	971	1	México	bovino	Americano	1101101000001110111111111111110000001100000	863		SP7	Hidalgo
Milian 2010	2010	971	1	México	bovino	Americano	1101101000001110111111111111110000001100000	886		SP7	Hidalgo
Milian 2010	2010	971	1	México	bovino	Americano	1101101000001110111111111111110000001100000	890		SP7	Hidalgo
Milian 2010	2010	971	1	México	bovino	Americano	1101101000001110111111111111110000001100000	902		SP7	Hidalgo
Milian 2010	2010	971	1	México	bovino	Americano	1101101000001110111111111111110000001100000	905		SP7	Hidalgo
Milian 2010	2010	971	1	México	bovino	Americano	1101101000001110111111111111110000001100000	T09-1595-1		SP7	Hidalgo
Milian 2010	2010	971	1	México	bovino	Americano	1101101000001110111111111111110000001100000	221		SP7	Jalisco
Milian 2010	2010	971	1	México	bovino	Americano	1101101000001110111111111111110000001100000	257		SP7	Jalisco
Milian 2010	2010	971	1	México	bovino	Americano	1101101000001110111111111111110000001100000	275		SP7	Jalisco
Milian 2010	2010	971	1	México	bovino	Americano	1101101000001110111111111111110000001100000	284		SP7	Jalisco
Milian 2010	2010	971	1	México	bovino	Americano	1101101000001110111111111111110000001100000	628		SP7	Jalisco
Milian 2010	2010	971	1	México	bovino	Americano	1101101000001110111111111111110000001100000	805		SP7	Jalisco
Milian 2010	2010	971	1	México	bovino	Americano	1101101000001110111111111111110000001100000	831		SP7	Jalisco
Milian 2010	2010	971	1	México	bovino	Americano	1101101000001110111111111111110000001100000	5434		SP7	Michoacan
Milian 2010	2010	971	1	México	bovino	Americano	1101101000001110111111111111110000001100000	5435		SP7	Michoacan
Milian 2010	2010	971	1	México	bovino	Americano	1101101000001110111111111111110000001100000	T08-1162-23( -53)		SP7	Morelos
Milian 2010	2010	971	1	México	bovino	Americano	1101101000001110111111111111110000001100000	445		SP7	Nayarit
Milian 2010	2010	971	1	México	bovino	Americano	1101101000001110111111111111110000001100000	T05-0912-3		SP7	Oaxaca
Milian 2010	2010	971	1	México	bovino	Americano	1101101000001110111111111111110000001100000	300		SP7	Queretaro
Milian 2010	2010	971	1	México	bovino	Americano	1101101000001110111111111111110000001100000	403		SP7	Queretaro
Milian 2010	2010	971	1	México	bovino	Americano	1101101000001110111111111111110000001100000	450		SP7	Queretaro
Milian 2010	2010	971	1	México	bovino	Americano	1101101000001110111111111111110000001100000	515		SP7	Queretaro
Milian 2010	2010	971	1	México	bovino	Americano	1101101000001110111111111111110000001100000	521		SP7	Queretaro
Milian 2010	2010	971	1	México	bovino	Americano	1101101000001110111111111111110000001100000	524		SP7	Queretaro
Milian 2010	2010	971	1	México	bovino	Americano	1101101000001110111111111111110000001100000	710		SP7	Queretaro
Milian 2010	2010	971	1	México	bovino	Americano	0101110000111011111111111111111111111100000	399		SP72	Queretaro
Milian 2010	2010	971	1	México	bovino	Americano	1101101000001110111111111111110000001100000	409		SP7	San Luis Potosi
Milian 2010	2010	971	1	México	bovino	Americano	1101101000001110111111111111110000001100000	290678		SP7	San Luis Potosi
Milian 2010	2010	971	1	México	bovino	Americano	1101101000001110111111111111110000001100000	292813		SP7	San Luis Potosi
Milian 2010	2010	971	1	México	bovino	Americano	1101101000001110111111111111110000001100000	527		SP7	Sonora
Milian 2010	2010	971	1	México	bovino	Americano	1101101000001110111111111111110000001100000	C09-0181		SP7	veracruz
Milian 2010	2010	971	1	México	bovino	Americano	1101101000001110111111111111110000001100000	T09-150-1		SP7	veracruz
Milian 2010	2010	986	1	México	bovino	Americano	0101101000001110011111111111111111111100000	81		SP17	Coahuila
Milian 2010	2010	986	1	México	bovino	Americano	0101101000001110011111111111111111111100000	481		SP17	Coahuila
Milian 2010	2010	986	1	México	bovino	Americano	0101101000001110011111111111111111111100000	772		SP17	Coahuila
Milian 2010	2010	986	1	México	bovino	Americano	0101101000001110011111111111111111111100000	783		SP17	Coahuila
Milian 2010	2010	986	1	México	bovino	Americano	0101101000001110011111111111111111111100000	393		SP17	Jalisco
Milian 2010	2010	1040	1	México	bovino	Americano	1101000000000010110111111111111111111100000	834		SP99	Aguascalientes
Milian 2010	2010	1040	1	México	bovino	Americano	1101000000000010110111111111111111111100000	AN5		SP99	an5
Milian 2010	2010	1040	1	México	bovino	Americano	1101000000000010110111111111111111111100000	112		SP99	Baja California
Milian 2010	2010	1040	1	México	bovino	Americano	1101000000000010110111111111111111111100000	615		SP99	Baja California
Milian 2010	2010	1040	1	México	bovino	Americano	1101000000000010110111111111111111111100000	685		SP99	Estado de Mexico
Milian 2010	2010	1040	1	México	bovino	Americano	1101000000000010110111111111111111111100000	695		SP99	Estado de Mexico
Milian 2010	2010	1044	1	México	bovino	Americano	0001101000001100111111111111111111111100000	564		SP24	Hidalgo
Milian 2010	2010	1044	1	México	bovino	Americano	0001101000001100111111111111111111111100000	579		SP24	Hidalgo
Milian 2010	2010	1044	1	México	bovino	Americano	0001101000001100111111111111111111111100000	766		SP24	Queretaro
Milian 2010	2010	1046	1	México	bovino	Americano	1101101000001100011111111111111111111100000	869		SP127	Hidalgo
Milian 2010	2010	1090	1	México	bovino	Americano	1101111101111110111100111111111111111100000	215		SP189	Jalisco
Milian 2010	2010	1095	1	México	bovino	Americano	1001111101111110111101111111111111111100000	549		SP32	Hidalgo
Milian 2010	2010	1095	1	México	bovino	Americano	1001111101111110111101111111111111111100000	558		SP32	Hidalgo
Milian 2010	2010	1095	1	México	bovino	Americano	1001111101111110111101111111111111111100000	575		SP32	Hidalgo
Milian 2010	2010	1115	1	México	bovino	Americano	0101101000001100111000011111111111111100000	847		SP58	Aguascalientes
Milian 2010	2010	1115	1	México	bovino	Americano	0101101000001100111000011111111111111100000	845		SP58	Jalisco
Milian 2010	2010	1116	1	México	bovino	Americano	1101101000001100111111111111110000001100000	588		SP5	Aguascalientes
Milian 2010	2010	1116	1	México	bovino	Americano	1101101000001100111111111111110000001100000	4002J7		SP5	Aguascalientes
Milian 2010	2010	1116	1	México	bovino	Americano	1101101000001100111111111111110000001100000	4422J1		SP5	Aguascalientes
Milian 2010	2010	1116	1	México	bovino	Americano	1101101000001100111111111111110000001100000	537		SP5	Durango
Milian 2010	2010	1116	1	México	bovino	Americano	1101101000001100111111111111110000001100000	729		SP5	Estado de Mexico
Milian 2010	2010	1116	1	México	bovino	Americano	1101101000001100111111111111110000001100000	6178		SP5	Guerrero
Milian 2010	2010	1116	1	México	bovino	Americano	1101101000001100111111111111110000001100000	236		SP5	Jalisco
Milian 2010	2010	1116	1	México	bovino	Americano	1101101000001100111111111111110000001100000	628		SP5	Jalisco
Milian 2010	2010	1116	1	México	bovino	Americano	1101101000001100111111111111110000001100000	662		SP5	Jalisco
Milian 2010	2010	1116	1	México	bovino	Americano	1101101000001100111111111111110000001100000	3577J5		SP5	Jalisco
Milian 2010	2010	1116	1	México	bovino	Americano	1101101000001100111111111111110000001100000	3710J3		SP5	Jalisco
Milian 2010	2010	1116	1	México	bovino	Americano	1101101000001100111111111111110000001100000	5611		SP5	Michoacan
Milian 2010	2010	1116	1	México	bovino	Americano	1101101000001100111111111111110000001100000	583		SP5	Nayarit
Milian 2010	2010	1116	1	México	bovino	Americano	1101101000001100111111111111110000001100000	C09-4042		SP5	Puebla
Milian 2010	2010	1116	1	México	bovino	Americano	1101101000001100111111111111110000001100000	C09-4706		SP5	Puebla
Milian 2010	2010	1116	1	México	bovino	Americano	1101101000001100111111111111110000001100000	523		SP5	Queretaro
Milian 2010	2010	1116	1	México	bovino	Americano	1101101000001100111111111111110000001100000	406		SP5	Queretaro
Milian 2010	2010	1116	1	México	bovino	Americano	1101101000001100111111111111110000001100000	292896		SP5	San Luis Potosi
Milian 2010	2010	1116	1	México	bovino	Americano	1101101000001100111111111111110000001100000	293415		SP5	San Luis Potosi
Milian 2010	2010	1116	1	México	bovino	Americano	1101101000001100111111111111110000001100000	295356		SP5	San Luis Potosi
Milian 2010	2010	1116	1	México	bovino	Americano	1101101000001100111111111111110000001100000	634		SP5	Sinaloa
Milian 2010	2010	1116	1	México	bovino	Americano	1101101000001100111111111111110000001100000	T08-0927		SP5	unknown
Milian 2010	2010	1116	1	México	bovino	Americano	1101101000001100111111111111110000001100000	C09-0184		SP5	veracruz
Milian 2010	2010	1116	1	México	bovino	Americano	1101101000001100111111111111110000001100000	C09-0186		SP5	veracruz
Milian 2010	2010	1116	1	México	bovino	Americano	1101101000001100111111111111110000001100000	C09-0287		SP5	veracruz
Milian 2010	2010	1116	1	México	bovino	Americano	1101101000001100111111111111110000001100000	C09-0290		SP5	veracruz
Milian 2010	2010	1116	1	México	bovino	Americano	1101101000001100111111111111110000001100000	C09-0376		SP5	veracruz
Milian 2010	2010	1116	1	México	bovino	Americano	1101101000001100111111111111110000001100000	C09-0692		SP5	veracruz
Milian 2010	2010	1116	1	México	bovino	Americano	1101101000001100111111111111110000001100000	C09-0965		SP5	veracruz
Milian 2010	2010	1116	1	México	bovino	Americano	1101101000001100111111111111110000001100000	C09-1172		SP5	veracruz
Milian 2010	2010	1116	1	México	bovino	Americano	1101101000001100111111111111110000001100000	169		SP5	Zacatecas
Milian 2010	2010	1118	1	México	bovino	Americano	1101000000000000111111111111111111101100000	694		SP34	Estado de Mexico
Milian 2010	2010	1118	1	México	bovino	Americano	1101000000000000111111111111111111101100000	612		SP34	Jalisco
Milian 2010	2010	1122	1	México	bovino	Americano	1101101000001100111111111111111111101100000	C09-0327		SP133	veracruz
Milian 2010	2010	1128	1	México	bovino	Americano	1101111001011100111111111110001111101100000	664		SP153	Jalisco
Milian 2010	2010	1129	1	México	bovino	Americano	1101111001011100111111111110001111111100000	590		SP154	Aguascalientes
Milian 2010	2010	1129	1	México	bovino	Americano	1101111001011100111111111110001111111100000	753		SP154	Durango
Milian 2010	2010	1129	1	México	bovino	Americano	1101111001011100111111111110001111111100000	296130		SP154	San Luis Potosi
Milian 2010	2010	1129	1	México	bovino	Americano	1101111001011100111111111110001111111100000	606		SP154	Sonora
Milian 2010	2010	1140	1	México	bovino	Americano	1101111101111110111101111110111111110100000	800		SP190	Aguascalientes
Milian 2010	2010	1165	1	México	bovino	Americano	1101000000000110111111111111111111111100000	128		SP35	Baja California
Milian 2010	2010	1165	1	México	bovino	Americano	1101000000000110111111111111111111111100000	171		SP35	Baja California
Milian 2010	2010	1165	1	México	bovino	Americano	1101000000000110111111111111111111111100000	303		SP35	Estado de Mexico
Milian 2010	2010	1165	1	México	bovino	Americano	1101000000000110111111111111111111111100000	332		SP35	Estado de Mexico
Milian 2010	2010	1165	1	México	bovino	Americano	1101000000000110111111111111111111111100000	434		SP35	Estado de Mexico
Milian 2010	2010	1165	1	México	bovino	Americano	1101000000000110111111111111111111111100000	535		SP35	Estado de Mexico
Milian 2010	2010	1165	1	México	bovino	Americano	1101000000000110111111111111111111111100000	898		SP35	Hidalgo
Milian 2010	2010	1165	1	México	bovino	Americano	1101000000000110111111111111111111111100000	903		SP35	Hidalgo
Milian 2010	2010	1165	1	México	bovino	Americano	1101000000000110111111111111111111111100000	238		SP35	Jalisco
Milian 2010	2010	1165	1	México	bovino	Americano	1101000000000110111111111111111111111100000	506		SP35	Queretaro
Milian 2010	2010	1208	1	México	bovino	Americano	1101101101111100111111111111111111111100000	288601		SP145	San Luis Potosi
Milian 2010	2010	1213	1	México	bovino	Americano	1101000000000110110111111111111111111100000	131		SP106	Baja California
Milian 2010	2010	1213	1	México	bovino	Americano	1101000000000110110111111111111111111100000	148		SP106	Baja California
Milian 2010	2010	1213	1	México	bovino	Americano	1101000000000110110111111111111111111100000	153		SP106	Baja California
Milian 2010	2010	1326	1	México	bovino	Americano	1101111101101100111101111111111111111100000	430		SP180	Queretaro
Milian 2010	2010	1333	1	México	bovino	Americano	1101111100111100111101111111111111111100000	591		SP166	Aguascalientes
Milian 2010	2010	1333	1	México	bovino	Americano	1101111100111100111101111111111111111100000	3686J4		SP166	Jalisco
Milian 2010	2010	1333	1	México	bovino	Americano	1101111100111100111101111111111111111100000	679		SP166	Sinaloa
Milian 2010	2010	1334	1	México	bovino	Americano	1101111100011100111111111111111111111100000	838		SP161	Jalisco
Milian 2010	2010	1338	1	México	bovino	Americano	1101111100111110111101111111111111111100000	330		SP167	Estado de Mexico
Milian 2010	2010	1382	1	México	bovino	Americano	0101111101011110111111111111111111111100000	296		SP73	Queretaro
Milian 2010	2010	1484	1	México	bovino	Americano	1101111101111100111100111111111111111100000	636		SP182	Sinaloa
Milian 2010	2010	1493	1	México	bovino	Americano	0001001000001100111111111111111111111100000	819		SP20	Aguascalientes
Milian 2010	2010	1493	1	México	bovino	Americano	0001001000001100111111111111111111111100000	536		SP20	Durango
Milian 2010	2010	1495	1	México	bovino	Americano	1101000000000010100000011111111111111100000	776		SP98	Coahuila
Milian 2010	2010	1498	1	México	bovino	Americano	1101001000001100111111111111111111111100000	842		SP112	aguascalientes
Milian 2010	2010	1501	1	México	bovino	Americano	1001101000001100111111111111110000001100000	729		SP84	Estado de Mexico
Milian 2010	2010	1503	1	México	bovino	Americano	1101111001011110111111111110001111111100000	918		SP157	Aguascalientes
Milian 2010	2010	1503	1	México	bovino	Americano	1101111001011110111111111110001111111100000	441		SP157	Estado de Mexico
Milian 2010	2010	1503	1	México	bovino	Americano	1101111001011110111111111110001111111100000	271		SP157	Jalisco
Milian 2010	2010	1503	1	México	bovino	Americano	1101111001011110111111111110001111111100000	422		SP157	Sonora
Milian 2010	2010	1526	1	México	bovino	Americano	1101000000000010111111111111111111101100000	443		SP244	Estado de Mexico
Milian 2010	2010	1695	1	México	bovino	Americano	1101111101111110111111111110001111111100000	900		SP191	Hidalgo
Milian 2010	2010	1715	1	México	bovino	Americano	0101101100001100111111111111111111111100000	21		SP69	Nayarit
Milian 2010	2010	1722	1	México	bovino	Americano	1001000000000000111111111111111111101100000	610		SP77	Nayarit
Milian 2010	2010	1737	1	México	bovino	Americano	1101000000000000100000011111111111111100000	1365		SP93	Durango
Milian 2010	2010	1741	1	México	bovino	Americano	1101101100001100111111111111111111111100000	4319		SP143	Aguascalientes
Milian 2010	2010	1744	1	México	bovino	Americano	1101111101011100111111111110001111111100000	4890		SP172	Estado de Mexico
Milian 2010	2010	1744	1	México	bovino	Americano	1101111101011100111111111110001111111100000	288624		SP172	San Luis Potosi
Milian 2010	2010	1744	1	México	bovino	Americano	1101111101011100111111111110001111111100000	295596		SP172	San Luis Potosi
Milian 2010	2010	1754	1	México	bovino	Americano	1101101000001110111000000000000001111100000	587		SP44	Aguascalientes
Milian 2010	2010	1754	1	México	bovino	Americano	1101101000001110111000000000000001111100000	933		SP44	Jalisco
Milian 2010	2010	1754	1	México	bovino	Americano	1101101000001110111000000000000001111100000	5700		SP44	Michoacan
Milian 2010	2010	1754	1	México	bovino	Americano	1101101000001110111000000000000001111100000	444		SP44	Queretaro
Milian 2010	2010	1757	1	México	bovino	Americano	1101001000001110111111111111110000001100000	945		SP113	Jalisco
Milian 2010	2010	1758	1	México	bovino	Americano	1101111101011110111111111111111111101100000	118		SP179	Baja California
Milian 2010	2010	1792	1	México	bovino	Americano	1101101000011110111111111111111111111100000	540		SP138	Guanajuato
Milian 2010	2010	1792	1	México	bovino	Americano	1101101000011110111111111111111111111100000	537		SP138	Hidalgo
Milian 2010	2010	1813	1	México	bovino	Americano	0101101100001110111111111111111111111100000	3990		SP70	Aguascalientes
Milian 2010	2010	1813	1	México	bovino	Americano	0101101100001110111111111111111111111100000	534		SP70	Guanajuato
Milian 2010	2010	1813	1	México	bovino	Americano	0101101100001110111111111111111111111100000	461		SP70	Jalisco
Milian 2010	2010	1816	1	México	bovino	Americano	1100001000001100111111111111111111111100000	3622		SP92	Aguascalientes
Milian 2010	2010	1822	1	México	bovino	Americano	1101101100001100111111111111110000001100000	6212		SP142	Guerrero
Milian 2010	2010	1846	1	México	bovino	Americano	1101001000000010111111111111111111111100000	143		SP39	Baja California
Milian 2010	2010	1846	1	México	bovino	Americano	1101001000000010111111111111111111111100000	149		SP39	Baja California
Milian 2010	2010	1846	1	México	bovino	Americano	1101001000000010111111111111111111111100000	6174		SP39	Guerrero
Milian 2010	2010	1936	1	México	bovino	Americano	1101111101011110111111111110001000111100000	652		SP175	Jalisco
Milian 2010	2010	sn	1	México	bovino	Americano	1101101000001010111111111111110000001100000	806		SP42	Aguascalientes
Milian 2010	2010	sn	1	México	bovino	Americano	1101101000001110111111111111100000001100000	3889		SP46	Aguascalientes
Milian 2010	2010	sn	1	México	bovino	Americano	1101101000001110111111111111100000001100000	3990		SP46	Aguascalientes
Milian 2010	2010	sn	1	México	bovino	Americano	1101101000001110111111111111100000001100000	3991		SP46	Aguascalientes
Milian 2010	2010	sn	1	México	bovino	Americano	0101101000001111110011111111111111111100000	3888J6		SP65	Aguascalientes
Milian 2010	2010	sn	1	México	bovino	Americano	1001001000001100111101111111111111101100000	836		SP78	Aguascalientes
Milian 2010	2010	sn	1	México	bovino	Americano	1101000000000000111111111111100111111100000	798		SP96	Aguascalientes
Milian 2010	2010	sn	1	México	bovino	Americano	1101011000011110111111111110001111111100000	925		SP117	Aguascalientes
Milian 2010	2010	sn	1	México	bovino	Americano	1101111001011100110011111110001111111100000	944		SP152	Aguascalientes
Milian 2010	2010	sn	1	México	bovino	Americano	1101000100000110111111111111111111111100000	4104		SP338	Aguascalientes
Milian 2010	2010	sn	1	México	bovino	Americano	1101001000000110111111111100000111111100000	4423		SP342	Aguascalientes
Milian 2010	2010	sn	1	México	bovino	Americano	1101011101001100111110111111111111111100000	AN5		SP40	AN5
Milian 2010	2010	sn	1	México	bovino	Americano	1101011101001100111110111111111111111100000	AN5		SP40	AN5
Milian 2010	2010	sn	1	México	bovino	Americano	1101011101001100111110111111111111111100000	AN5		SP40	AN5
Milian 2010	2010	sn	1	México	bovino	Americano	1101000000000000110111111111111111111100000	112		SP33	Baja California
Milian 2010	2010	sn	1	México	bovino	Americano	1101000000000000110111111111111111111100000	294276		SP33	Baja California
Milian 2010	2010	sn	1	México	bovino	Americano	1101000000000000110111111111111111111100000	294281		SP33	Baja California
Milian 2010	2010	sn	1	México	bovino	Americano	1101000000000000110111111111111111111100000	295907		SP33	Baja California
Milian 2010	2010	sn	1	México	bovino	Americano	1101000000000000110111111111111111111100000	295918		SP33	Baja California
Milian 2010	2010	sn	1	México	bovino	Americano	1101000000000000110111111111111111111100000	152G		SP33	Baja California
Milian 2010	2010	sn	1	México	bovino	Americano	1101000000000000110111111111111111111100000	152M		SP33	Baja California
Milian 2010	2010	sn	1	México	bovino	Americano	1101000000001110111111111111111111111100000	115		SP37	Baja California
Milian 2010	2010	sn	1	México	bovino	Americano	1001000000000000111000111111111001101100000	145		SP76	Baja California
Milian 2010	2010	sn	1	México	bovino	Americano	1101000000000000111111111111111100111100000	293365		SP95	Baja California
Milian 2010	2010	sn	1	México	bovino	Americano	1101111101011110111110111111111111111100000	118		SP174	Baja California
Milian 2010	2010	sn	1	México	bovino	Americano	1101111101111100111100111111111011101100000	BCG		SP181	Baja California
Milian 2010	2010	sn	1	México	bovino	Americano	1101111101111100111100111111111011111100000	BCG		SP188	Baja California
Milian 2010	2010	sn	1	México	bovino	Americano	1101000000000010111111111111111110001100000	120		SP331	Baja California
Milian 2010	2010	sn	1	México	bovino	Americano	1101000000000000110111111111111111111100000	616		SP33	Baja California
Milian 2010	2010	sn	1	México	bovino	Americano	0101101000001100111111111111111111111000000	2082		SP63	Chihuahua
Milian 2010	2010	sn	1	México	bovino	Americano	1101100100001110111111111111111111111100000	363		SP125	Chihuahua
Milian 2010	2010	sn	1	México	bovino	Americano	1101111100011100111111111111111111111100000	1566		SP162	Chihuahua
Milian 2010	2010	sn	1	México	bovino	Americano	0101101000001110111111111111111111110100000	771		SP16	Coahuila
Milian 2010	2010	sn	1	México	bovino	Americano	1000000000000000100001111111111111111100000	493		SP31	Coahuila
Milian 2010	2010	sn	1	México	bovino	Americano	1101011101001100111110111111111111111100000	87		SP40	Coahuila
Milian 2010	2010	sn	1	México	bovino	Americano	1101101101000000111101111111111111111100000	782		SP49	Coahuila
Milian 2010	2010	sn	1	México	bovino	Americano	1101101101000000111101111111111111111100000	793		SP49	Coahuila
Milian 2010	2010	sn	1	México	bovino	Americano	0101100000001110111111111111111111111100000	105		SP52	Coahuila
Milian 2010	2010	sn	1	México	bovino	Americano	0101101100011100111111111111111111111100000	788		SP71	Coahuila
Milian 2010	2010	sn	1	México	bovino	Americano	1000011000000000111000111111111001100100000	6889		SP75	Coahuila
Milian 2010	2010	sn	1	México	bovino	Americano	1101011111001100111111111111111111111100000	87		SP122	Coahuila
Milian 2010	2010	sn	1	México	bovino	Americano	1101111000011100111111111110001111111100000	780		SP151	Coahuila
Milian 2010	2010	sn	1	México	bovino	Americano	1101111100011110111111111110001111111100000	483		SP164	Coahuila
Milian 2010	2010	sn	1	México	bovino	Americano	1101111100011110111111111110001111111100000	489		SP164	Coahuila
Milian 2010	2010	sn	1	México	bovino	Americano	1101000000001101111111111111111111111100000	491		SP335	Coahuila
Milian 2010	2010	sn	1	México	bovino	Americano	0101100000001100111111111111111111111100000	676		SP26	Colima
Milian 2010	2010	sn	1	México	bovino	Americano	0101101000001100111111111111111111110100000	720		SP62	Colima
Milian 2010	2010	sn	1	México	bovino	Americano	0001111001011100111111111110001111111100000	1472		SP14	Durango
Milian 2010	2010	sn	1	México	bovino	Americano	0101101000001100101111111111111111111100000	1437		SP56	Durango
Milian 2010	2010	sn	1	México	bovino	Americano	0001111001011110111111111110001111111100000	719		SP15	Estado de Mexico
Milian 2010	2010	sn	1	México	bovino	Americano	0001101000001100111111111111111111101100000	340		SP23	Estado de Mexico
Milian 2010	2010	sn	1	México	bovino	Americano	0101101000011110111111111111111111111100000	539		SP28	Estado de Mexico
Milian 2010	2010	sn	1	México	bovino	Americano	1101000000000000110111111111111111111100000	696		SP33	Estado de Mexico
Milian 2010	2010	sn	1	México	bovino	Americano	1101000100100010111111111111111111111100000	304		SP38	Estado de Mexico
Milian 2010	2010	sn	1	México	bovino	Americano	1101101000001100111111111110110000001100000	438		SP43	Estado de Mexico
Milian 2010	2010	sn	1	México	bovino	Americano	1101101000001110111111111110110000001100000	754		SP45	Estado de Mexico
Milian 2010	2010	sn	1	México	bovino	Americano	0101101000111001111111111111111111111100000	328		SP67	Estado de Mexico
Milian 2010	2010	sn	1	México	bovino	Americano	1101011101011100111111111111111111111100000	436		SP121	Estado de Mexico
Milian 2010	2010	sn	1	México	bovino	Americano	1101100000111110111111111111111111111100000	739		SP124	Estado de Mexico
Milian 2010	2010	sn	1	México	bovino	Americano	1101101000001100111101111111111111111100000	713		SP130	Estado de Mexico
Milian 2010	2010	sn	1	México	bovino	Americano	1101101000011110111111111111110000001100000	527		SP137	Estado de Mexico
Milian 2010	2010	sn	1	México	bovino	Americano	1101101100000000111101111111111111111100000	712		SP140	Estado de Mexico
Milian 2010	2010	sn	1	México	bovino	Americano	1101101100000100111111111111110000001100000	713		SP141	Estado de Mexico
Milian 2010	2010	sn	1	México	bovino	Americano	1101111011111100111111111111111111111100000	5134		SP160	Estado de Mexico
Milian 2010	2010	sn	1	México	bovino	Americano	1101111100111110111111111111111111101100000	329		SP168	Estado de Mexico
Milian 2010	2010	sn	1	México	bovino	Americano	1101111101111100111111111111111111110000000	353		SP187	Estado de Mexico
Milian 2010	2010	sn	1	México	bovino	Americano	1101000000000010111111111111111110111100000	427		SP332	Estado de Mexico
Milian 2010	2010	sn	1	México	bovino	Americano	0001111001011110111111111110001111111100000	720		SP15	Guanajuato
Milian 2010	2010	sn	1	México	bovino	Americano	0101101000001110111111111111111111110100000	542		SP16	Guanajuato
Milian 2010	2010	sn	1	México	bovino	Americano	0000001000001110111111111111111000111100000	913		SP19	Guanajuato
Milian 2010	2010	sn	1	México	bovino	Americano	1101101000001110111111111110110000001100000	317		SP45	Guanajuato
Milian 2010	2010	sn	1	México	bovino	Americano	1101101101000000111101111111111111111100000	5799		SP49	Guanajuato
Milian 2010	2010	sn	1	México	bovino	Americano	1101000000000010111111111111111111001100000	712		SP333	Guanajuato
Milian 2010	2010	sn	1	México	bovino	Americano	0101101011001110111111111111111111111100000	456		SP359	Guanajuato
Milian 2010	2010	sn	1	México	bovino	Americano	1101101000001010111111111111110000001100000	6175		SP42	Guerrero
Milian 2010	2010	sn	1	México	bovino	Americano	1000001000000000100001111111111111111100000	6040		SP74	Guerrero
Milian 2010	2010	sn	1	México	bovino	Americano	1001011000001010111111111111111111101100000	T06-2560-9		SP80	Guerrero
Milian 2010	2010	sn	1	México	bovino	Americano	1101001001000010111111111111111111111100000	6365		SP115	Guerrero
Milian 2010	2010	sn	1	México	bovino	Americano	1101111000000000111111111111111111111100000	5988		SP147	Guerrero
Milian 2010	2010	sn	1	México	bovino	Americano	0001101000001000111111111111111111111100000	376		SP22	Hidalgo
Milian 2010	2010	sn	1	México	bovino	Americano	0101101000011110111111111111111111111100000	468		SP28	Hidalgo
Milian 2010	2010	sn	1	México	bovino	Americano	0101101000011110111111111111111111111100000	532		SP28	Hidalgo
Milian 2010	2010	sn	1	México	bovino	Americano	0101101000011110111111111111111111111100000	894		SP28	Hidalgo
Milian 2010	2010	sn	1	México	bovino	Americano	1101000000001100111111111111111111111100000	384		SP36	Hidalgo
Milian 2010	2010	sn	1	México	bovino	Americano	1101000000001110111111111111111111111100000	568		SP37	Hidalgo
Milian 2010	2010	sn	1	México	bovino	Americano	1101000000001110111111111111111111111100000	910		SP37	Hidalgo
Milian 2010	2010	sn	1	México	bovino	Americano	1001111001011100111111111110001111011100000	552		SP85	Hidalgo
Milian 2010	2010	sn	1	México	bovino	Americano	1001111101111100111101111111111111101100000	578		SP87	Hidalgo
Milian 2010	2010	sn	1	México	bovino	Americano	1101101100011110111111111111111111111100000	469		SP144	Hidalgo
Milian 2010	2010	sn	1	México	bovino	Americano	1101111000001000111111111111111111111100000	T08-1800-1		SP148	Hidalgo
Milian 2010	2010	sn	1	México	bovino	Americano	1101111101011110111111111110001111011100000	388		SP176	Hidalgo
Milian 2010	2010	sn	1	México	bovino	Americano	1101111101011110111111111110001111011100000	580		SP177	Hidalgo
Milian 2010	2010	sn	1	México	bovino	Americano	1101111101011110111111111110001111011100000	871		SP178	Hidalgo
Milian 2010	2010	sn	1	México	bovino	Americano	1101001000000010111100111111110000001100000	383		SP341	Hidalgo
Milian 2010	2010	sn	1	México	bovino	Americano	0001111001011100111111111110001111111100000	617		SP14	Jalisco
Milian 2010	2010	sn	1	México	bovino	Americano	0001111001011110111111111110001111111100000	617		SP15	Jalisco
Milian 2010	2010	sn	1	México	bovino	Americano	0001011000001100111111111100001111111100000	278		SP21	Jalisco
Milian 2010	2010	sn	1	México	bovino	Americano	1000000000000000100001111111111111111100000	623		SP31	Jalisco
Milian 2010	2010	sn	1	México	bovino	Americano	1101000000001100111111111111111111111100000	233		SP36	Jalisco
Milian 2010	2010	sn	1	México	bovino	Americano	1101101000001110111111111111100000001100000	937		SP46	Jalisco
Milian 2010	2010	sn	1	México	bovino	Americano	0001111001011100111111111110001111101100000	278		SP50	Jalisco
Milian 2010	2010	sn	1	México	bovino	Americano	0001111001011110111111111110001111101100000	213		SP51	Jalisco
Milian 2010	2010	sn	1	México	bovino	Americano	0101101000001000000111111111111111111100000	285		SP53	Jalisco
Milian 2010	2010	sn	1	México	bovino	Americano	0101101000001100111111111111000011111100000	632		SP59	Jalisco
Milian 2010	2010	sn	1	México	bovino	Americano	0101101000001101111111111111111111111100000	646		SP64	Jalisco
Milian 2010	2010	sn	1	México	bovino	Americano	0101101000011100111111111111111111111100000	640		SP66	Jalisco
Milian 2010	2010	sn	1	México	bovino	Americano	1001011001011110111111111111111111101100000	658		SP81	Jalisco
Milian 2010	2010	sn	1	México	bovino	Americano	1001011101011100111111111111111111101100000	660		SP83	Jalisco
Milian 2010	2010	sn	1	México	bovino	Americano	1001111101011100111111111111111111101100000	658		SP86	Jalisco
Milian 2010	2010	sn	1	México	bovino	Americano	1100000000000000100001111111111111111100000	3629		SP88	Jalisco
Milian 2010	2010	sn	1	México	bovino	Americano	1101100000010110111111111111111111111100000	837		SP123	Jalisco
Milian 2010	2010	sn	1	México	bovino	Americano	1101101000001100111111111111100000001100000	3576		SP132	Jalisco
Milian 2010	2010	sn	1	México	bovino	Americano	1101101000001100111111111111100000001100000	3713		SP132	Jalisco
Milian 2010	2010	sn	1	México	bovino	Americano	1101101000111110111101111111111111111100000	226		SP139	Jalisco
Milian 2010	2010	sn	1	México	bovino	Americano	1101111000001110111111111111111111111100000	288		SP149	Jalisco
Milian 2010	2010	sn	1	México	bovino	Americano	1101111001011110111111111110001000111100000	652		SP156	Jalisco
Milian 2010	2010	sn	1	México	bovino	Americano	1101111010011100111111111111111111101100000	610		SP158	Jalisco
Milian 2010	2010	sn	1	México	bovino	Americano	1101111010011100111111111111111111101100000	610		SP159	Jalisco
Milian 2010	2010	sn	1	México	bovino	Americano	1101111101111100111101111111111111101100000	644		SP184	Jalisco
Milian 2010	2010	sn	1	México	bovino	Americano	1101111101111100111101111111111111101100000	645		SP184	Jalisco
Milian 2010	2010	sn	1	México	bovino	Americano	1101101000001100111111111111100000001100000	5519		SP132	Michoacan
Milian 2010	2010	sn	1	México	bovino	Americano	1001011000001000111111111111111111111100000	T08-0091-18		SP79	Morelos
Milian 2010	2010	sn	1	México	bovino	Americano	0101100000001100111111111111111111111100000	692		SP26	Nayarit
Milian 2010	2010	sn	1	México	bovino	Americano	1101000000000000110111111111111111111100000	660		SP33	Nayarit
Milian 2010	2010	sn	1	México	bovino	Americano	0101101000001100110000000000000000001100000	745		SP57	Nayarit
Milian 2010	2010	sn	1	México	bovino	Americano	0101101000001100111111111111000111111100000	C09-5564		SP60	Puebla
Milian 2010	2010	sn	1	México	bovino	Americano	0101101000001100111111111111111111101100000	C09-5019		SP61	Puebla
Milian 2010	2010	sn	1	México	bovino	Americano	1101011100011100111101111111111111111100000	C09-4107		SP118	Puebla
Milian 2010	2010	sn	1	México	bovino	Americano	1101101000001100111100111111110000001100000	C09-5565		SP129	Puebla
Milian 2010	2010	sn	1	México	bovino	Americano	1101111101111100111101101111111111111100000	C09-4028		SP183	Puebla
Milian 2010	2010	sn	1	México	bovino	Americano	0101101000011110111111111111111111111100000	536		SP28	Queretaro
Milian 2010	2010	sn	1	México	bovino	Americano	0101101000101110111111111111111111111100000	451		SP29	Queretaro
Milian 2010	2010	sn	1	México	bovino	Americano	0101101000101110111111111111111111111100000	452		SP29	Queretaro
Milian 2010	2010	sn	1	México	bovino	Americano	1101000100100010111111111111111111111100000	336		SP38	Queretaro
Milian 2010	2010	sn	1	México	bovino	Americano	1101101000001100111111111110110000001100000	471		SP43	Queretaro
Milian 2010	2010	sn	1	México	bovino	Americano	1101101000001110111111111110110000001100000	446		SP45	Queretaro
Milian 2010	2010	sn	1	México	bovino	Americano	1101011101001100111111111111111111111100000	433		SP119	Queretaro
Milian 2010	2010	sn	1	México	bovino	Americano	1101111001011100111111111110111111111100000	424		SP155	Queretaro
Milian 2010	2010	sn	1	México	bovino	Americano	1101111101011000011111111110001111111100000	395		SP170	Queretaro
Milian 2010	2010	sn	1	México	bovino	Americano	1101001100000010111111111111111111111100000	535		SP116	S/R
Milian 2010	2010	sn	1	México	bovino	Americano	1101101000001100111110011111110000001100000	290163		SP131	San Luis Potosi
Milian 2010	2010	sn	1	México	bovino	Americano	1101101000001110111110011111110000001100000	290465		SP136	San Luis Potosi
Milian 2010	2010	sn	1	México	bovino	Americano	0101100000001100111111111111111111111100000	677		SP26	Sinaloa
Milian 2010	2010	sn	1	México	bovino	Americano	1101000000000000110111111111111111111100000	294565		SP33	unknown
Milian 2010	2010	sn	1	México	bovino	Americano	0101101000001100000000001111111111111100000	C09-0280		SP54	veracruz
Milian 2010	2010	sn	1	México	bovino	Americano	1101000000000000111001111111111111111100000	C09-0211		SP94	veracruz
Milian 2010	2010	sn	1	México	bovino	Americano	1101000000001100111111111110111111111100000	C09-0179		SP334	veracruz
Milian 2010	2010	sn	1	México	bovino	Americano	0101101000001100011111111111111111111100000	51		SP55	Zacatecas
Milian 2010	2010	sn	1	México	bovino	Americano	1100001000001100111110111111111111111100000	49		SP91	Zacatecas
Milian 2010	2010	sn	1	México	bovino	Americano	1001011101001100111110111111111111111100000	AN5		SP82
Molina, 2010	2010	sn	1	México	humano	Americano	1111010110100000111011111111111111111100000
Nava, 2011 Clin. Develop. Immunol ID 408375 in presss	2011	327	1	México	humano	Americano	1101111101011110111111111110001111111100000			SP9
Rodriguez,Banda 2003	2003	119	1	México	bovino	Americano	1101111101111100111101111111111111111100000	14		SP11	Jalisco
Rodriguez,Banda 2003	2003	121	1	México	bovino	Americano	1101111101111110111101111111111111111100000	72		SP12	Jalisco
Rodriguez,Banda 2003	2003	124	1	México	bovino	Americano	1000111101111110111101111111111111111100000	122		SP267	Jalisco
Rodriguez,Banda 2003	2003	140	1	México	bovino	Americano	1101101000001110111111111111111111111100000	70		SP8	Jalisco
Rodriguez,Banda 2003	2003	140	1	México	bovino	Americano	1101101000001110111111111111111111111100000			SP8	Jalisco
Rodriguez,Banda 2003	2003	140	1	México	bovino	Americano	1101101000001110111111111111111111111100000			SP8	Jalisco
Rodriguez,Banda 2003	2003	145	1	México	bovino	Americano	1101000000000010111111111111111111111100000	111		SP4	Jalisco
Rodriguez,Banda 2003	2003	145	1	México	bovino	Americano	1101000000000010111111111111111111111100000			SP4	Jalisco
Rodriguez,Banda 2003	2003	145	1	México	bovino	Americano	1101000000000010111111111111111111111100000			SP4	Jalisco
Rodriguez,Banda 2003	2003	145	1	México	bovino	Americano	1101000000000010111111111111111111111100000			SP4	Jalisco
Rodriguez,Banda 2003	2003	145	1	México	bovino	Americano	1101000000000010111111111111111111111100000			SP4	Jalisco
Rodriguez,Banda 2003	2003	145	1	México	bovino	Americano	1101000000000010111111111111111111111100000			SP4	Jalisco
Rodriguez,Banda 2003	2003	145	1	México	bovino	Americano	1101000000000010111111111111111111111100000			SP4	Jalisco
Rodriguez,Banda 2003	2003	145	1	México	bovino	Americano	1101000000000010111111111111111111111100000			SP4	Jalisco
Rodriguez,Banda 2003	2003	265	1	México	bovino	Americano	1101101101111110111101111111111111111100000	88		SP146	Jalisco
Rodriguez,Banda 2003	2003	484	1	México	bovino	Americano	0001101000001110111111111111111111111100000	129		SP25	Jalisco
Rodriguez,Banda 2003	2003	484	1	México	bovino	Americano	0001101000001110111111111111111111111100000			SP25	Jalisco
Rodriguez,Banda 2003	2003	484	1	México	bovino	Americano	0001101000001110111111111111111111111100000			SP25	Jalisco
Rodriguez,Banda 2003	2003	669	1	México	bovino	Americano	0101101000001100111111111111111111111100000	90		SP1	Jalisco
Rodriguez,Banda 2003	2003	669	1	México	bovino	Americano	0101101000001100111111111111111111111100000			SP1	Jalisco
Rodriguez,Banda 2003	2003	669	1	México	bovino	Americano	0101101000001100111111111111111111111100000			SP1	Jalisco
Rodriguez,Banda 2003	2003	669	1	México	bovino	Americano	0101101000001100111111111111111111111100000			SP1	Jalisco
Rodriguez,Banda 2003	2003	669	1	México	bovino	Americano	0101101000001100111111111111111111111100000			SP1	Jalisco
Rodriguez,Banda 2003	2003	669	1	México	bovino	Americano	0101101000001100111111111111111111111100000			SP1	Jalisco
Rodriguez,Banda 2003	2003	669	1	México	bovino	Americano	0101101000001100111111111111111111111100000			SP1	Jalisco
Rodriguez,Banda 2003	2003	673	1	México	bovino	Americano	0101101000001110111111111111111111111100000	112		SP2	Jalisco
Rodriguez,Banda 2003	2003	673	1	México	bovino	Americano	0101101000001110111111111111111111111100000			SP2	Jalisco
Rodriguez,Banda 2003	2003	673	1	México	bovino	Americano	0101101000001110111111111111111111111100000			SP2	Jalisco
Rodriguez,Banda 2003	2003	673	1	México	bovino	Americano	0101101000001110111111111111111111111100000			SP2	Jalisco
Rodriguez,Banda 2003	2003	673	1	México	bovino	Americano	0101101000001110111111111111111111111100000			SP2	Jalisco
Rodriguez,Banda 2003	2003	673	1	México	bovino	Americano	0101101000001110111111111111111111111100000			SP2	Jalisco
Rodriguez,Banda 2003	2003	673	1	México	bovino	Americano	0101101000001110111111111111111111111100000			SP2	Jalisco
Rodriguez,Banda 2003	2003	673	1	México	bovino	Americano	0101101000001110111111111111111111111100000			SP2	Jalisco
Rodriguez,Banda 2003	2003	673	1	México	bovino	Americano	0101101000001110111111111111111111111100000			SP2	Jalisco
Rodriguez,Banda 2003	2003	971	1	México	bovino	Americano	1101101000001110111111111111110000001100000	113		SP7	Jalisco
Rodriguez,Banda 2003	2003	971	1	México	bovino	Americano	1101101000001110111111111111110000001100000			SP7	Jalisco
Rodriguez,Banda 2003	2003	971	1	México	bovino	Americano	1101101000001110111111111111110000001100000			SP7	Jalisco
Rodriguez,Banda 2003	2003	971	1	México	bovino	Americano	1101101000001110111111111111110000001100000			SP7	Jalisco
Rodriguez,Banda 2003	2003	971	1	México	bovino	Americano	1101101000001110111111111111110000001100000			SP7	Jalisco
Rodriguez,Banda 2003	2003	971	1	México	bovino	Americano	1101101000001110111111111111110000001100000			SP7	Jalisco
Rodriguez,Banda 2003	2003	971	1	México	bovino	Americano	1101101000001110111111111111110000001100000			SP7	Jalisco
Rodriguez,Banda 2003	2003	996	1	México	bovino	Americano	1001101000001110111111111111111111111100000	134		SP259	Jalisco
Rodriguez,Banda 2003	2003	1090	1	México	bovino	Americano	1101111101111110111100111111111111111100000	20		SP189	Jalisco
Rodriguez,Banda 2003	2003	1112	1	México	bovino	Americano	0101101000001000111111111111111111111100000	11		SP212	Jalisco
Rodriguez,Banda 2003	2003	1116	1	México	bovino	Americano	1101101000001100111111111111110000001100000	4		SP5	Jalisco
Rodriguez,Banda 2003	2003	1116	1	México	bovino	Americano	1101101000001100111111111111110000001100000			SP5	Jalisco
Rodriguez,Banda 2003	2003	1862	1	México	bovino	Americano	0101101000001110111111111111111111111000000	110		SP185	Jalisco
Rodriguez,Banda 2003	2003	sn	1	México	bovino	Americano	0101101000001110111111111111111111110100000	22		SP16	Jalisco
Rodriguez,Banda 2003	2003	sn	1	México	bovino	Americano	0101101010001110111111111111111111111100000	83		SP68	Jalisco
Rodriguez,Banda 2003	2003	sn	1	México	bovino	Americano	0101101010001110111111111111111111111100000			SP68	Jalisco
Rodriguez,Banda 2003	2003	sn	1	México	bovino	Americano	0101101010001110111111111111111111111100000			SP68	Jalisco
Rodriguez,Banda 2003	2003	sn	1	México	bovino	Americano	0101101010001110111111111111111111111100000			SP68	Jalisco
Rodriguez,Banda 2003	2003	sn	1	México	bovino	Americano	0101101010001110111111111111111111111100000			SP68	Jalisco
Rodriguez,Banda 2003	2003	sn	1	México	bovino	Americano	1101011101011100111111111111111111111100000	8		SP121	Jalisco
Rodriguez,Banda 2003	2003	sn	1	México	bovino	Americano	0101100100001110111111111111111111111100000	119		SP268	Jalisco
Rodriguez,Banda 2003	2003	sn	1	México	bovino	Americano	0000000000000000111100111001111001100000000	60		SP271	Jalisco
Rodriguez,Banda 2003	2003	sn	1	México	bovino	Americano	0000001000000000100000111001001000100100000	52		SP272	Jalisco
Rodriguez,Banda 2003	2003	sn	1	México	bovino	Americano	0000001000000000101000111001111001101100000	67		SP273	Jalisco
Rodriguez,Banda 2003	2003	sn	1	México	bovino	Americano	0000001000001000100001100000100000001100000	36		SP274	Jalisco
Rodriguez,Banda 2003	2003	sn	1	México	bovino	Americano	0000001000001000111000111001011000101100000	96		SP275	Jalisco
Rodriguez,Banda 2003	2003	sn	1	México	bovino	Americano	0000101000001000111100111101011000101100000	97		SP278	Jalisco
Rodriguez,Banda 2003	2003	sn	1	México	bovino	Americano	0000101000001000111100111101011001101100000	13		SP279	Jalisco
Rodriguez,Banda 2003	2003	sn	1	México	bovino	Americano	0000101000001000111100111111111001101100000	41		SP280	Jalisco
Rodriguez,Banda 2003	2003	sn	1	México	bovino	Americano	0000101000001100111111111111011111111100000	132		SP281	Jalisco
Rodriguez,Banda 2003	2003	sn	1	México	bovino	Americano	0000101000001100111111111111011111111100000			SP281	Jalisco
Rodriguez,Banda 2003	2003	sn	1	México	bovino	Americano	0000101000001100111100111111111111101100000	50		SP282	Jalisco
Rodriguez,Banda 2003	2003	sn	1	México	bovino	Americano	0000101000001100111100111111111111101100000			SP282	Jalisco
Rodriguez,Banda 2003	2003	sn	1	México	bovino	Americano	0000101000001100111100111111111111101100000			SP282	Jalisco
Rodriguez,Banda 2003	2003	sn	1	México	bovino	Americano	0000101000001100111100111111111111101100000			SP282	Jalisco
Rodriguez,Banda 2003	2003	sn	1	México	bovino	Americano	0000101000001100111100111111111111101100000			SP282	Jalisco
Rodriguez,Banda 2003	2003	sn	1	México	bovino	Americano	0000101000001100111100111110001011101100000	51		SP283	Jalisco
Rodriguez,Banda 2003	2003	sn	1	México	bovino	Americano	0000101000001110111100111111111001111100000	91		SP284	Jalisco
Rodriguez,Banda 2003	2003	sn	1	México	bovino	Americano	0000101000001110111111111111111111110100000	125		SP285	Jalisco
Rodriguez,Banda 2003	2003	sn	1	México	bovino	Americano	0000101000011001111001111111111111101100000	45		SP286	Jalisco
Rodriguez,Banda 2003	2003	sn	1	México	bovino	Americano	0001101000001000111100111111111001001100000	56		SP290	Jalisco
Rodriguez,Banda 2003	2003	sn	1	México	bovino	Americano	0001101000001000111111111111111111101100000	57		SP291	Jalisco
Rodriguez,Banda 2003	2003	sn	1	México	bovino	Americano	0001101000001000111111111111111111101100000			SP291	Jalisco
Rodriguez,Banda 2003	2003	sn	1	México	bovino	Americano	0001101000001000111111111111111111101100000			SP291	Jalisco
Rodriguez,Banda 2003	2003	sn	1	México	bovino	Americano	0001101000001100111111111111111111110100000	15		SP293	Jalisco
Rodriguez,Banda 2003	2003	sn	1	México	bovino	Americano	0001101000001110111111111111111111101100000	101		SP295	Jalisco
Rodriguez,Banda 2003	2003	sn	1	México	bovino	Americano	0001101000001110111111111110001111101100000	94		SP296	Jalisco
Rodriguez,Banda 2003	2003	sn	1	México	bovino	Americano	0001101101111100111101111111111111111100000	3		SP297	Jalisco
Rodriguez,Banda 2003	2003	sn	1	México	bovino	Americano	0001111000001000111100111001111001101100000	64		SP298	Jalisco
Rodriguez,Banda 2003	2003	sn	1	México	bovino	Americano	1000000000000000111100111111111111101100000	53		SP302	Jalisco
Rodriguez,Banda 2003	2003	sn	1	México	bovino	Americano	1000000000000000111100111111111111101100000			SP302	Jalisco
Rodriguez,Banda 2003	2003	sn	1	México	bovino	Americano	1000000000000000111100111111111111101100000			SP302	Jalisco
Rodriguez,Banda 2003	2003	sn	1	México	bovino	Americano	1000000000000000111111111111111111111100000	124		SP303	Jalisco
Rodriguez,Banda 2003	2003	sn	1	México	bovino	Americano	1000000000000000111111111111111111111100000			SP303	Jalisco
Rodriguez,Banda 2003	2003	sn	1	México	bovino	Americano	1000000000000000111100111001111001100100000	59		SP304	Jalisco
Rodriguez,Banda 2003	2003	sn	1	México	bovino	Americano	1000000000001100111111111111011111111100000	136		SP305	Jalisco
Rodriguez,Banda 2003	2003	sn	1	México	bovino	Americano	1000000010000001111001111111111111101100000	34		SP306	Jalisco
Rodriguez,Banda 2003	2003	sn	1	México	bovino	Americano	1000001000001000111000111001010100001100000	35		SP307	Jalisco
Rodriguez,Banda 2003	2003	sn	1	México	bovino	Americano	1000011000011000111100111101111001101100000	37		SP308	Jalisco
Rodriguez,Banda 2003	2003	sn	1	México	bovino	Americano	1000101000001000111100111101011000101100000	92		SP309	Jalisco
Rodriguez,Banda 2003	2003	sn	1	México	bovino	Americano	1000101000001001111001111111110000001100000	40		SP310	Jalisco
Rodriguez,Banda 2003	2003	sn	1	México	bovino	Americano	1000101000001100111100111101011001101100000	47		SP311	Jalisco
Rodriguez,Banda 2003	2003	sn	1	México	bovino	Americano	1000101000001100111100111111111001101100000	48		SP312	Jalisco
Rodriguez,Banda 2003	2003	sn	1	México	bovino	Americano	1000101000001110111111111111111111111100000	131		SP313	Jalisco
Rodriguez,Banda 2003	2003	sn	1	México	bovino	Americano	1000101001111100111101111111111111111100000	130		SP314	Jalisco
Rodriguez,Banda 2003	2003	sn	1	México	bovino	Americano	1000111000011000111101111011111101101100000	28		SP315	Jalisco
Rodriguez,Banda 2003	2003	sn	1	México	bovino	Americano	1001000000000010111111111111111111101100000	100		SP317	Jalisco
Rodriguez,Banda 2003	2003	sn	1	México	bovino	Americano	1001000000000010111111111111111111101100000			SP317	Jalisco
Rodriguez,Banda 2003	2003	sn	1	México	bovino	Americano	1001000000001100111111111111111111111100000	30		SP318	Jalisco
Rodriguez,Banda 2003	2003	sn	1	México	bovino	Americano	1001111000001000111100111111110000001100000	63		SP323	Jalisco
Rodriguez,Banda 2003	2003	sn	1	México	bovino	Americano	1001111000011000101000111101111001101100000	65		SP324	Jalisco
Rodriguez,Banda 2003	2003	sn	1	México	bovino	Americano	1001111001011000111111111110001111101100000	62		SP325	Jalisco
Rodriguez,Banda 2003	2003	sn	1	México	bovino	Americano	1001111101111100111101111110111111110100000	25		SP328	Jalisco
Rodriguez,Banda 2003	2003	sn	1	México	bovino	Americano	1101000000000001111111111111111111111100000	137		SP330	Jalisco
Rodriguez,Banda 2003	2003	sn	1	México	bovino	Americano	1101000000001100111111111111110000001100000	29		SP336	Jalisco
Rodriguez,Banda 2003	2003	sn	1	México	bovino	Americano	1101100100001110111111111111111111111100000	120		SP345	Jalisco
Rodriguez,Banda 2003	2003	sn	1	México	bovino	Americano	1101100100001110111111111111110000001100000	118		SP346	Jalisco
Rodriguez,Banda 2003	2003	sn	1	México	bovino	Americano	1101100100001110111111111111110000001100000			SP346	Jalisco
Rodriguez,Banda 2003	2003	sn	1	México	bovino	Americano	1101101010001110111111111111111111111100000	85		SP349	Jalisco
Rodriguez,Banda 2003	2003	sn	1	México	bovino	Americano	1101101010001110111111111111111111111100000			SP349	Jalisco
Rodriguez,Banda 2003	2003	sn	1	México	bovino	Americano	1101101010001110111111111111111111111100000			SP349	Jalisco
Rodriguez,Banda 2003	2003	sn	1	México	bovino	Americano	1101101010001110111111111111111111111100000			SP349	Jalisco
Rodriguez,Banda 2003	2003	sn	1	México	bovino	Americano	1101111100111010111111111111111000101100000	12		SP351	Jalisco
Rodriguez,Banda 2003	2003	sn	1	México	bovino	Americano	1101111101111111111101111110111111110100000	82		SP358	Jalisco
Wilkins, Emerg inInfec Dis 14 (4) 657 2008	2008	1210	1	México	humano	Americano	0101001100001110111111111111111111111100000
Wilkins, Emerg inInfec Dis 14 (4) 657 2008	2008	1216	1	México	humano	Americano	0001111101011110111111111110001111111100000
Wilkns, Emergin infec Dis 14 (4) 657 2008	2008	121	1	México	humano	Americano	1101111101111110111101111111111111111100000			SP12
Wilkns, Emergin infec Dis 14 (4) 657 2008	2008	140	1	México	humano	Americano	1101101000001110111111111111111111111100000			SP8
Wilkns, Emergin infec Dis 14 (4) 657 2008	2008	140	1	México	humano	Americano	1101101000001110111111111111111111111100000			SP8
Cousin 1998 J. Clin Microb 36:1 168-78	1998	265	1	Canada	bison	Americano	1101101101111110111101111111111111111100000	sp43		SP146
Cousin 1998 J. Clin Microb 36:1 168-78	1998	265	1	Canada	bison	Americano	1101101101111110111101111111111111111100000	sp43		SP146
Cousin 1998 J. Clin Microb 36:1 168-78	1998	265	1	Canada	bison	Americano	1101101101111110111101111111111111111100000	sp43		SP146
Cousin 1998 J. Clin Microb 36:1 168-78	1998	265	1	Canada	bison	Americano	1101101101111110111101111111111111111100000	sp43		SP146
Cousin 1998 J. Clin Microb 36:1 168-78	1998	265	1	Canada	bison	Americano	1101101101111110111101111111111111111100000	sp43		SP146
Cousin 1998 J. Clin Microb 36:1 168-78	1998	265	1	Canada	bovino	Americano	1101101101111110111101111111111111111100000	sp43		SP146
Cousin 1998 J. Clin Microb 36:1 168-78	1998	265	1	Canada	bovino	Americano	1101101101111110111101111111111111111100000	sp43		SP146
Cousin 1998 J. Clin Microb 36:1 168-78	1998	265	1	Canada	bovino	Americano	1101101101111110111101111111111111111100000	sp43		SP146
Cousin 1998 J. Clin Microb 36:1 168-78	1998	265	1	Canada	bovino	Americano	1101101101111110111101111111111111111100000	sp43		SP146
Cousin 1998 J. Clin Microb 36:1 168-78	1998	265	1	Canada	bovino	Americano	1101101101111110111101111111111111111100000	sp43		SP146
Cousin 1998 J. Clin Microb 36:1 168-78	1998	265	1	Canada	bovino	Americano	1101101101111110111101111111111111111100000	sp43		SP146
Cousin 1998 J. Clin Microb 36:1 168-78	1998	265	1	Canada	bovino	Americano	1101101101111110111101111111111111111100000	sp43		SP146
Cousin 1998 J. Clin Microb 36:1 168-78	1998	265	1	Canada	bovino	Americano	1101101101111110111101111111111111111100000	sp43		SP146
Cousin 1998 J. Clin Microb 36:1 168-78	1998	265	1	Canada	bovino	Americano	1101101101111110111101111111111111111100000	sp43		SP146
Cousin 1998 J. Clin Microb 36:1 168-78	1998	265	1	Canada	bovino	Americano	1101101101111110111101111111111111111100000	sp43		SP146
Cousin 1998 J. Clin Microb 36:1 168-78	1998	265	1	Canada	bovino	Americano	1101101101111110111101111111111111111100000	sp43		SP146
Cousin 1998 J. Clin Microb 36:1 168-78	1998	265	1	Canada	bovino	Americano	1101101101111110111101111111111111111100000	sp43		SP146
Cousin 1998 J. Clin Microb 36:1 168-78	1998	265	1	Canada	bovino	Americano	1101101101111110111101111111111111111100000	sp43		SP146
Cousin 1998 J. Clin Microb 36:1 168-78	1998	265	1	Canada	bovino	Americano	1101101101111110111101111111111111111100000	sp43		SP146
Cousin 1998 J. Clin Microb 36:1 168-78	1998	265	1	Canada	bovino	Americano	1101101101111110111101111111111111111100000	sp43		SP146
Cousin 1998 J. Clin Microb 36:1 168-78	1998	265	1	Canada	bovino	Americano	1101101101111110111101111111111111111100000	sp43		SP146
Cousin 1998 J. Clin Microb 36:1 168-78	1998	265	1	Canada	bovino	Americano	1101101101111110111101111111111111111100000	sp43		SP146
Cousin 1998 J. Clin Microb 36:1 168-78	1998	265	1	Canada	bovino	Americano	1101101101111110111101111111111111111100000	sp43		SP146
Cousin 1998 J. Clin Microb 36:1 168-78	1998	265	1	Canada	bovino	Americano	1101101101111110111101111111111111111100000	sp43		SP146
Cousin 1998 J. Clin Microb 36:1 168-78	1998	265	1	Canada	bovino	Americano	1101101101111110111101111111111111111100000	sp43		SP146
Cousin 1998 J. Clin Microb 36:1 168-78	1998	265	1	Canada	bovino	Americano	1101101101111110111101111111111111111100000	sp43		SP146
Cousin 1998 J. Clin Microb 36:1 168-78	1998	265	1	Canada	bovino	Americano	1101101101111110111101111111111111111100000	sp43		SP146
Cousin 1998 J. Clin Microb 36:1 168-78	1998	265	1	Canada	bovino	Americano	1101101101111110111101111111111111111100000	sp43		SP146
Cousin 1998 J. Clin Microb 36:1 168-78	1998	265	1	Canada	bovino	Americano	1101101101111110111101111111111111111100000	sp43		SP146
Cousin 1998 J. Clin Microb 36:1 168-78	1998	265	1	Canada	bovino	Americano	1101101101111110111101111111111111111100000	sp43		SP146
Cousin 1998 J. Clin Microb 36:1 168-78	1998	265	1	Canada	bovino	Americano	1101101101111110111101111111111111111100000	sp43		SP146
Cousin 1998 J. Clin Microb 36:1 168-78	1998	1069	1	Canada	bovino	Americano	1100000001101110111111111111111111111100000	sp47
Cousin 1998 J. Clin Microb 36:1 168-78	1998	1069	1	Canada	bovino	Americano	1100000001101110111111111111111111111100000	sp47
Cousin 1998 J. Clin Microb 36:1 168-78	1998	1069	1	Canada	bovino	Americano	1100000001101110111111111111111111111100000	sp47
Cousin 1998 J. Clin Microb 36:1 168-78	1998	1069	1	Canada	bovino	Americano	1100000001101110111111111111111111111100000	sp47
Cousin 1998 J. Clin Microb 36:1 168-78	1998	1069	1	Canada	bovino	Americano	1100000001101110111111111111111111111100000	sp47
Cousin 1998 J. Clin Microb 36:1 168-78	1998	1069	1	Canada	bovino	Americano	1100000001101110111111111111111111111100000	sp47
Cousin 1998 J. Clin Microb 36:1 168-78	1998	1069	1	Canada	bovino	Americano	1100000001101110111111111111111111111100000	sp47
Cousin 1998 J. Clin Microb 36:1 168-78	1998	1069	1	Canada	bovino	Americano	1100000001101110111111111111111111111100000	sp47
Cousin 1998 J. Clin Microb 36:1 168-78	1998	1069	1	Canada	bovino	Americano	1100000001101110111111111111111111111100000	sp47
Cousin 1998 J. Clin Microb 36:1 168-78	1998	1069	1	Canada	bovino	Americano	1100000001101110111111111111111111111100000	sp47
Cousin 1998 J. Clin Microb 36:1 168-78	1998	1070	1	Canada	bovino	Americano	1101011101001110110111111111100000111100000	sp11
Cousin 1998 J. Clin Microb 36:1 168-78	1998	1070	1	Canada	bovino	Americano	1101011101001110110111111111100000111100000	sp11
Cousin 1998 J. Clin Microb 36:1 168-78	1998	1071	1	Canada	bovino	Americano	1101011101011110110111111111100000111100000	sp52
Cousin 1998 J. Clin Microb 36:1 168-78	1998	sn	1	Canada	bovino	Americano	110101110100111011011111111110000011110000	sp51
Cousin 1998 J. Clin Microb 36:1 168-78	1998	sn	1	Canada	bovino	Americano	110101110100111011011111111110000011110000	sp51
Cousin 1998 J. Clin Microb 36:1 168-78	1998	265	1	Canada	Elk	Americano	1101101101111110111101111111111111111100000	sp43		SP146
Cousin 1998 J. Clin Microb 36:1 168-78	1998	265	1	Canada	Elk	Americano	1101101101111110111101111111111111111100000	sp43		SP146
Cousin 1998 J. Clin Microb 36:1 168-78	1998	265	1	Canada	Elk	Americano	1101101101111110111101111111111111111100000	sp43		SP146
Cousin 1998 J. Clin Microb 36:1 168-78	1998	337	1	Canada	Elk	Americano	1101100101111110111101111111111111111100000	sp44
Cousin 1998 J. Clin Microb 36:1 168-78	1998	337	1	Canada	Elk	Americano	1101100101111110111101111111111111111100000	sp44
Cousin 1998 J. Clin Microb 36:1 168-78	1998	337	1	Canada	Elk	Americano	1101100101111110111101111111111111111100000	sp44
Cousin 1998 J. Clin Microb 36:1 168-78	1998	337	1	Canada	Elk	Americano	1101100101111110111101111111111111111100000	sp44
Cousin 1998 J. Clin Microb 36:1 168-78	1998	337	1	Canada	Elk	Americano	1101100101111110111101111111111111111100000	sp44
Cousin 1998 J. Clin Microb 36:1 168-78	1998	337	1	Canada	Elk	Americano	1101100101111110111101111111111111111100000	sp44
Cousin 1998 J. Clin Microb 36:1 168-78	1998	1069	1	Canada	Elk	Americano	1100000001101110111111111111111111111100000	sp47
Cousin 1998 J. Clin Microb 36:1 168-78	1998	1069	1	Canada	Elk	Americano	1100000001101110111111111111111111111100000	sp47
Cousin 1998 J. Clin Microb 36:1 168-78	1998	1071	1	Canada	Elk	Americano	1101011101011110110111111111100000111100000	sp52
Cousin 1998 J. Clin Microb 36:1 168-78	1998	265	1	Canada	humao	Americano	1101101101111110111101111111111111111100000	sp43		SP146
Cousin 1998 J. Clin Microb 36:1 168-78	1998	146	1	Canada	tejon	Americano	1101111101011110111111111110000011111100000	sp53
Cousin 1998 J. Clin Microb 36:1 168-78	1998	146	1	Canada	tejon	Americano	1101111101011110111111111110000011111100000	sp53
Cousin 1998 J. Clin Microb 36:1 168-78	1998	1069	1	Canada	venado	Americano	1100000001101110111111111111111111111100000	sp47
Cousin 1998 J. Clin Microb 36:1 168-78	1998	1069	1	Canada	venado	Americano	1100000001101110111111111111111111111100000	sp47
Cousin 1998 J. Clin Microb 36:1 168-78	1998	1069	1	Canada	venado	Americano	1100000001101110111111111111111111111100000	sp47
Cousin 1998 J. Clin Microb 36:1 168-78	1998	1069	1	Canada	venado	Americano	1100000001101110111111111111111111111100000	sp47
Cousin 1998 J. Clin Microb 36:1 168-78	1998	1069	1	Canada	venado	Americano	1100000001101110111111111111111111111100000	sp47
Cousin 1998 J. Clin Microb 36:1 168-78	1998	1069	1	Canada	venado	Americano	1100000001101110111111111111111111111100000	sp47
Cousin 1998 J. Clin Microb 36:1 168-78	1998	265	1	Canada	Yak	Americano	1101101101111110111101111111111111111100000	sp43		SP146
Long 1999, Am J Respir Crit Care Med 159:2014-17	1999	134	1	Canada	humano	Americano	1100011101111110111111111111111111111100000
Feliciano base datos		121	1	USA	Bovino	Americano	1101111101111110111101111111111111111100000		US30248		New México
Feliciano base datos		848	1	USA	Bovino	Americano	1101111101110110111101111111111111111100000		US32620		California
Feliciano base datos		848	1	USA	Bovino	Americano	1101111101110110111101111111111111111100000		US32616		California
Feliciano base datos		848	1	USA	Bovino	Americano	1101111101110110111101111111111111111100000		US31852		California
Feliciano base datos		848	1	USA	Bovino	Americano	1101111101110110111101111111111111111100000		US34006		California
Feliciano base datos		1165	1	USA	Bovino	Americano	1101000000000110111111111111111111111100000		US26234		Michigan
Feliciano base datos		1165	1	USA	Bovino	Americano	1101000000000110111111111111111111111100000		US32070		Michigan
Feliciano base datos		1165	1	USA	Bovino	Americano	1101000000000110111111111111111111111100000		US32859		New México
Feliciano base datos		1165	1	USA	Bovino	Americano	1101000000000110111111111111111111111100000		US35416		New México
Feliciano base datos		1165	1	USA	Bovino	Americano	1101000000000110111111111111111111111100000		US24263		Michigan
Feliciano base datos		1165	1	USA	Bovino	Americano	1101000000000110111111111111111111111100000		US31057		Michigan
Feliciano base datos		1165	1	USA	Bovino	Americano	1101000000000110111111111111111111111100000		US30751		Michigan
Feliciano base datos		1165	1	USA	Bovino	Americano	1101000000000110111111111111111111111100000		US30752		Michigan
Feliciano base datos		1496	1	USA	Bovino	Americano	1101000000000100111111111111111111111100000		US26627		Michigan
Feliciano base datos		1496	1	USA	Bovino	Americano	1101000000000100111111111111111111111100000		US32069		Michigan
Feliciano base datos		1715	1	USA	Bovino	Americano	0101101100001100111111111111111111111100000		US22284		California
Feliciano base datos		1741	1	USA	Bovino	Americano	1101101100001100111111111111111111111100000		US34181		Texas
Feliciano base datos		1755	1	USA	Bovino	Americano	1101101100001110111111111111111111111100000		US24192		Texas
Feliciano base datos		1755	1	USA	Bovino	Americano	1101101100001110111111111111111111111100000		US15950		Texas
Feliciano base datos		1755	1	USA	Bovino	Americano	1101101100001110111111111111111111111100000		US5651		Arizona
Feliciano base datos		1755	1	USA	Bovino	Americano	1101101100001110111111111111111111111100000		US20252		Texas
Feliciano base datos		1755	1	USA	Bovino	Americano	1101101100000110111111111111111111111100000		US51687		Texas
Feliciano base datos		1813	1	USA	Bovino	Americano	0101101100001110111111111111111111111100000		US42067		Texas
Feliciano base datos		1813	1	USA	Bovino	Americano	0101101100001110111111111111111111111100000		US46082		California
Feliciano base datos		1813	1	USA	Bovino	Americano	0101101100001110111111111111111111111100000		US24170		California
Feliciano base datos		1813	1	USA	Bovino	Americano	0101101100001110111111111111111111111100000		US21652		Texas
Feliciano base datos		1813	1	USA	Bovino	Americano	0101101100001110111111111111111111111100000		US26570		California
Feliciano base datos		1813	1	USA	Bovino	Americano	0101101100001110111111111111111111111100000		US24544		California
Feliciano base datos		SN	1	USA	Bovino	Americano	1101101100001110111100011111110000001100000		US48012		Texas
Feliciano base datos		265	1	USA	Wildlife	Americano	1101101101111110111101111111111111111100000		US912198		Montana
Feliciano base datos		1165	1	USA	Wildlife	Americano	1101000000000110111111111111111111111100000		US52438		Michigan
Feliciano base datos		1165	1	USA	Wildlife	Americano	1101000000000110111111111111111111111100000		US21372		Hawaii
Feliciano base datos		1165	1	USA	Wildlife	Americano	1101000000000110111111111111111111111100000		US993877		Hawaii
Feliciano base datos		1165	1	USA	Wildlife	Americano	1101000000000110111111111111111111111100000		US990745		Michingan
Feliciano base datos		1165	1	USA	Wildlife	Americano	1101000000000110111111111111111111111100000		US990440		Michingan
Feliciano base datos		1165	1	USA	Wildlife	Americano	1101000000000110111111111111111111111100000		US35734		HI
Feliciano base datos		1165	1	USA	Wildlife	Americano	1101000000000110111111111111111111111100000		US970214		Michigan
Feliciano base datos		1165	1	USA	Wildlife	Americano	1101000000000110111111111111111111111100000		US980415		Michigan
Feliciano base datos		1165	1	USA		Americano	1101000000000110111111111111111111111100000		US951315
Feliciano base datos		1755	1	USA		Americano	1101101100001110111111111111111111111100000		US35025
Inf. Obtenida por Feliciano en Foro Tb CENASA		121	1	usa	bovino	Americano	1101111101111110111101111111111111111100000	481		SP12
Inf. Obtenida por Feliciano en Foro Tb CENASA		121	1	usa	bovino	Americano	1101111101111110111101111111111111111100000	481		SP12
Inf. Obtenida por Feliciano en Foro Tb CENASA		121	1	usa	bovino	Americano	1101111101111110111101111111111111111100000	481		SP12
Inf. Obtenida por Feliciano en Foro Tb CENASA		121	1	usa	bovino	Americano	1101111101111110111101111111111111111100000	481		SP12
Inf. Obtenida por Feliciano en Foro Tb CENASA		121	1	usa	bovino	Americano	1101111101111110111101111111111111111100000	481		SP12
Inf. Obtenida por Feliciano en Foro Tb CENASA		121	1	usa	bovino	Americano	1101111101111110111101111111111111111100000	481		SP12
Inf. Obtenida por Feliciano en Foro Tb CENASA		121	1	usa	bovino	Americano	1101111101111110111101111111111111111100000	481		SP12
Inf. Obtenida por Feliciano en Foro Tb CENASA		121	1	usa	bovino	Americano	1101111101111110111101111111111111111100000	481		SP12
Inf. Obtenida por Feliciano en Foro Tb CENASA		121	1	usa	bovino	Americano	1101111101111110111101111111111111111100000	481		SP12
Inf. Obtenida por Feliciano en Foro Tb CENASA		121	1	usa	bovino	Americano	1101111101111110111101111111111111111100000	481		SP12
Inf. Obtenida por Feliciano en Foro Tb CENASA		121	1	usa	bovino	Americano	1101111101111110111101111111111111111100000	481		SP12
Inf. Obtenida por Feliciano en Foro Tb CENASA		121	1	usa	bovino	Americano	1101111101111110111101111111111111111100000	481		SP12
Inf. Obtenida por Feliciano en Foro Tb CENASA		121	1	usa	bovino	Americano	1101111101111110111101111111111111111100000	481		SP12
Inf. Obtenida por Feliciano en Foro Tb CENASA		121	1	usa	bovino	Americano	1101111101111110111101111111111111111100000	481		SP12
Inf. Obtenida por Feliciano en Foro Tb CENASA		121	1	usa	bovino	Americano	1101111101111110111101111111111111111100000	481		SP12
Inf. Obtenida por Feliciano en Foro Tb CENASA		121	1	usa	bovino	Americano	1101111101111110111101111111111111111100000	481		SP12
Inf. Obtenida por Feliciano en Foro Tb CENASA		121	1	usa	bovino	Americano	1101111101111110111101111111111111111100000	481		SP12
Inf. Obtenida por Feliciano en Foro Tb CENASA		121	1	usa	bovino	Americano	1101111101111110111101111111111111111100000	481		SP12
Inf. Obtenida por Feliciano en Foro Tb CENASA		121	1	usa	bovino	Americano	1101111101111110111101111111111111111100000	481		SP12
Inf. Obtenida por Feliciano en Foro Tb CENASA		121	1	usa	bovino	Americano	1101111101111110111101111111111111111100000	481		SP12
Inf. Obtenida por Feliciano en Foro Tb CENASA		121	1	usa	bovino	Americano	1101111101111110111101111111111111111100000	481		SP12
Inf. Obtenida por Feliciano en Foro Tb CENASA		121	1	usa	bovino	Americano	1101111101111110111101111111111111111100000	481		SP12
Inf. Obtenida por Feliciano en Foro Tb CENASA		121	1	usa	bovino	Americano	1101111101111110111101111111111111111100000	481		SP12
Inf. Obtenida por Feliciano en Foro Tb CENASA		121	1	usa	bovino	Americano	1101111101111110111101111111111111111100000	481		SP12
Inf. Obtenida por Feliciano en Foro Tb CENASA		121	1	usa	bovino	Americano	1101111101111110111101111111111111111100000	481		SP12
Inf. Obtenida por Feliciano en Foro Tb CENASA		121	1	usa	bovino	Americano	1101111101111110111101111111111111111100000	481		SP12
Inf. Obtenida por Feliciano en Foro Tb CENASA		121	1	usa	bovino	Americano	1101111101111110111101111111111111111100000	481		SP12
Inf. Obtenida por Feliciano en Foro Tb CENASA		121	1	usa	bovino	Americano	1101111101111110111101111111111111111100000	481		SP12
Inf. Obtenida por Feliciano en Foro Tb CENASA		121	1	usa	bovino	Americano	1101111101111110111101111111111111111100000	481		SP12
Inf. Obtenida por Feliciano en Foro Tb CENASA		121	1	usa	bovino	Americano	1101111101111110111101111111111111111100000	481		SP12
Inf. Obtenida por Feliciano en Foro Tb CENASA		121	1	usa	bovino	Americano	1101111101111110111101111111111111111100000	481		SP12
Inf. Obtenida por Feliciano en Foro Tb CENASA		121	1	usa	bovino	Americano	1101111101111110111101111111111111111100000	481		SP12
Inf. Obtenida por Feliciano en Foro Tb CENASA		121	1	usa	bovino	Americano	1101111101111110111101111111111111111100000	481		SP12
Inf. Obtenida por Feliciano en Foro Tb CENASA		121	1	usa	bovino	Americano	1101111101111110111101111111111111111100000	481		SP12
Inf. Obtenida por Feliciano en Foro Tb CENASA		121	1	usa	bovino	Americano	1101111101111110111101111111111111111100000	481		SP12
Inf. Obtenida por Feliciano en Foro Tb CENASA		121	1	usa	bovino	Americano	1101111101111110111101111111111111111100000	481		SP12
Inf. Obtenida por Feliciano en Foro Tb CENASA		121	1	usa	bovino	Americano	1101111101111110111101111111111111111100000	481		SP12
Inf. Obtenida por Feliciano en Foro Tb CENASA		121	1	usa	bovino	Americano	1101111101111110111101111111111111111100000	481		SP12
Inf. Obtenida por Feliciano en Foro Tb CENASA		121	1	usa	bovino	Americano	1101111101111110111101111111111111111100000	481		SP12
Inf. Obtenida por Feliciano en Foro Tb CENASA		121	1	usa	bovino	Americano	1101111101111110111101111111111111111100000	481		SP12
Inf. Obtenida por Feliciano en Foro Tb CENASA		121	1	usa	bovino	Americano	1101111101111110111101111111111111111100000	481		SP12
Inf. Obtenida por Feliciano en Foro Tb CENASA		121	1	usa	bovino	Americano	1101111101111110111101111111111111111100000	481		SP12
Inf. Obtenida por Feliciano en Foro Tb CENASA		121	1	usa	bovino	Americano	1101111101111110111101111111111111111100000	481		SP12
Inf. Obtenida por Feliciano en Foro Tb CENASA		121	1	usa	bovino	Americano	1101111101111110111101111111111111111100000	481		SP12
Inf. Obtenida por Feliciano en Foro Tb CENASA		121	1	usa	bovino	Americano	1101111101111110111101111111111111111100000	481		SP12
Inf. Obtenida por Feliciano en Foro Tb CENASA		121	1	usa	bovino	Americano	1101111101111110111101111111111111111100000	481		SP12
Inf. Obtenida por Feliciano en Foro Tb CENASA		121	1	usa	bovino	Americano	1101111101111110111101111111111111111100000	481		SP12
Inf. Obtenida por Feliciano en Foro Tb CENASA		121	1	usa	bovino	Americano	1101111101111110111101111111111111111100000	481		SP12
Inf. Obtenida por Feliciano en Foro Tb CENASA		121	1	usa	bovino	Americano	1101111101111110111101111111111111111100000	481		SP12
Inf. Obtenida por Feliciano en Foro Tb CENASA		121	1	usa	bovino	Americano	1101111101111110111101111111111111111100000	481		SP12
Inf. Obtenida por Feliciano en Foro Tb CENASA		121	1	usa	bovino	Americano	1101111101111110111101111111111111111100000	481		SP12
Inf. Obtenida por Feliciano en Foro Tb CENASA		121	1	usa	bovino	Americano	1101111101111110111101111111111111111100000	481		SP12
Inf. Obtenida por Feliciano en Foro Tb CENASA		121	1	usa	bovino	Americano	1101111101111110111101111111111111111100000	481		SP12
Inf. Obtenida por Feliciano en Foro Tb CENASA		121	1	usa	bovino	Americano	1101111101111110111101111111111111111100000	481		SP12
Inf. Obtenida por Feliciano en Foro Tb CENASA		140	1	usa	bovino	Americano	1101101000001110111111111111111111111100000	SB0140		SP8
Inf. Obtenida por Feliciano en Foro Tb CENASA		140	1	usa	bovino	Americano	1101101000001110111111111111111111111100000	SB0140		SP8
Inf. Obtenida por Feliciano en Foro Tb CENASA		140	1	usa	bovino	Americano	1101101000001110111111111111111111111100000	SB0140		SP8
Inf. Obtenida por Feliciano en Foro Tb CENASA		140	1	usa	bovino	Americano	1101101000001110111111111111111111111100000	SB0140		SP8
Inf. Obtenida por Feliciano en Foro Tb CENASA		140	1	usa	bovino	Americano	1101101000001110111111111111111111111100000	SB0140		SP8
Inf. Obtenida por Feliciano en Foro Tb CENASA		140	1	usa	bovino	Americano	1101101000001110111111111111111111111100000	SB0140		SP8
Inf. Obtenida por Feliciano en Foro Tb CENASA		140	1	usa	bovino	Americano	1101101000001110111111111111111111111100000	SB0140		SP8
Inf. Obtenida por Feliciano en Foro Tb CENASA		140	1	usa	bovino	Americano	1101101000001110111111111111111111111100000	SB0140		SP8
Inf. Obtenida por Feliciano en Foro Tb CENASA		140	1	usa	bovino	Americano	1101101000001110111111111111111111111100000	SB0140		SP8
Inf. Obtenida por Feliciano en Foro Tb CENASA		140	1	usa	bovino	Americano	1101101000001110111111111111111111111100000	SB0140		SP8
Inf. Obtenida por Feliciano en Foro Tb CENASA		140	1	usa	bovino	Americano	1101101000001110111111111111111111111100000	SB0140		SP8
Inf. Obtenida por Feliciano en Foro Tb CENASA		140	1	usa	bovino	Americano	1101101000001110111111111111111111111100000	SB0140		SP8
Inf. Obtenida por Feliciano en Foro Tb CENASA		140	1	usa	bovino	Americano	1101101000001110111111111111111111111100000	SB0140		SP8
Inf. Obtenida por Feliciano en Foro Tb CENASA		140	1	usa	bovino	Americano	1101101000001110111111111111111111111100000	SB0140		SP8
Inf. Obtenida por Feliciano en Foro Tb CENASA		140	1	usa	bovino	Americano	1101101000001110111111111111111111111100000	SB0140		SP8
Inf. Obtenida por Feliciano en Foro Tb CENASA		140	1	usa	bovino	Americano	1101101000001110111111111111111111111100000	SB0140		SP8
Inf. Obtenida por Feliciano en Foro Tb CENASA		140	1	usa	bovino	Americano	1101101000001110111111111111111111111100000	SB0140		SP8
Inf. Obtenida por Feliciano en Foro Tb CENASA		140	1	usa	bovino	Americano	1101101000001110111111111111111111111100000	SB0140		SP8
Inf. Obtenida por Feliciano en Foro Tb CENASA		140	1	usa	bovino	Americano	1101101000001110111111111111111111111100000	SB0140		SP8
Inf. Obtenida por Feliciano en Foro Tb CENASA		140	1	usa	bovino	Americano	1101101000001110111111111111111111111100000	SB0140		SP8
Inf. Obtenida por Feliciano en Foro Tb CENASA		140	1	usa	bovino	Americano	1101101000001110111111111111111111111100000	SB0140		SP8
Inf. Obtenida por Feliciano en Foro Tb CENASA		140	1	usa	bovino	Americano	1101101000001110111111111111111111111100000	SB0140		SP8
Inf. Obtenida por Feliciano en Foro Tb CENASA		140	1	usa	bovino	Americano	1101101000001110111111111111111111111100000	SB0140		SP8
Inf. Obtenida por Feliciano en Foro Tb CENASA		140	1	usa	bovino	Americano	1101101000001110111111111111111111111100000	SB0140		SP8
Inf. Obtenida por Feliciano en Foro Tb CENASA		140	1	usa	bovino	Americano	1101101000001110111111111111111111111100000	SB0140		SP8
Inf. Obtenida por Feliciano en Foro Tb CENASA		140	1	usa	bovino	Americano	1101101000001110111111111111111111111100000	SB0140		SP8
Inf. Obtenida por Feliciano en Foro Tb CENASA		140	1	usa	bovino	Americano	1101101000001110111111111111111111111100000	SB0140		SP8
Inf. Obtenida por Feliciano en Foro Tb CENASA		140	1	usa	bovino	Americano	1101101000001110111111111111111111111100000	SB0140		SP8
Inf. Obtenida por Feliciano en Foro Tb CENASA		140	1	usa	bovino	Americano	1101101000001110111111111111111111111100000	SB0140		SP8
Inf. Obtenida por Feliciano en Foro Tb CENASA		140	1	usa	bovino	Americano	1101101000001110111111111111111111111100000	SB0140		SP8
Inf. Obtenida por Feliciano en Foro Tb CENASA		140	1	usa	bovino	Americano	1101101000001110111111111111111111111100000	SB0140		SP8
Inf. Obtenida por Feliciano en Foro Tb CENASA		140	1	usa	bovino	Americano	1101101000001110111111111111111111111100000	SB0140		SP8
Inf. Obtenida por Feliciano en Foro Tb CENASA		140	1	usa	bovino	Americano	1101101000001110111111111111111111111100000	SB0140		SP8
Inf. Obtenida por Feliciano en Foro Tb CENASA		140	1	usa	bovino	Americano	1101101000001110111111111111111111111100000	SB0140		SP8
Inf. Obtenida por Feliciano en Foro Tb CENASA		140	1	usa	bovino	Americano	1101101000001110111111111111111111111100000	SB0140		SP8
Inf. Obtenida por Feliciano en Foro Tb CENASA		140	1	usa	bovino	Americano	1101101000001110111111111111111111111100000	SB0140		SP8
Inf. Obtenida por Feliciano en Foro Tb CENASA		140	1	usa	bovino	Americano	1101101000001110111111111111111111111100000	SB0140		SP8
Inf. Obtenida por Feliciano en Foro Tb CENASA		140	1	usa	bovino	Americano	1101101000001110111111111111111111111100000	SB0140		SP8
Inf. Obtenida por Feliciano en Foro Tb CENASA		140	1	usa	bovino	Americano	1101101000001110111111111111111111111100000	SB0140		SP8
Inf. Obtenida por Feliciano en Foro Tb CENASA		140	1	usa	bovino	Americano	1101101000001110111111111111111111111100000	SB0140		SP8
Inf. Obtenida por Feliciano en Foro Tb CENASA		140	1	usa	bovino	Americano	1101101000001110111111111111111111111100000	SB0140		SP8
Inf. Obtenida por Feliciano en Foro Tb CENASA		140	1	usa	bovino	Americano	1101101000001110111111111111111111111100000	SB0140		SP8
Inf. Obtenida por Feliciano en Foro Tb CENASA		140	1	usa	bovino	Americano	1101101000001110111111111111111111111100000	SB0140		SP8
Inf. Obtenida por Feliciano en Foro Tb CENASA		140	1	usa	bovino	Americano	1101101000001110111111111111111111111100000	SB0140		SP8
Inf. Obtenida por Feliciano en Foro Tb CENASA		140	1	usa	bovino	Americano	1101101000001110111111111111111111111100000	SB0140		SP8
Inf. Obtenida por Feliciano en Foro Tb CENASA		140	1	usa	bovino	Americano	1101101000001110111111111111111111111100000	SB0140		SP8
Inf. Obtenida por Feliciano en Foro Tb CENASA		140	1	usa	bovino	Americano	1101101000001110111111111111111111111100000	SB0140		SP8
Inf. Obtenida por Feliciano en Foro Tb CENASA		140	1	usa	bovino	Americano	1101101000001110111111111111111111111100000	SB0140		SP8
Inf. Obtenida por Feliciano en Foro Tb CENASA		140	1	usa	bovino	Americano	1101101000001110111111111111111111111100000	SB0140		SP8
Inf. Obtenida por Feliciano en Foro Tb CENASA		140	1	usa	bovino	Americano	1101101000001110111111111111111111111100000	SB0140		SP8
Inf. Obtenida por Feliciano en Foro Tb CENASA		140	1	usa	bovino	Americano	1101101000001110111111111111111111111100000	SB0140		SP8
Inf. Obtenida por Feliciano en Foro Tb CENASA		140	1	usa	bovino	Americano	1101101000001110111111111111111111111100000	SB0140		SP8
Inf. Obtenida por Feliciano en Foro Tb CENASA		140	1	usa	bovino	Americano	1101101000001110111111111111111111111100000	SB0140		SP8
Inf. Obtenida por Feliciano en Foro Tb CENASA		140	1	usa	bovino	Americano	1101101000001110111111111111111111111100000	SB0140		SP8
Inf. Obtenida por Feliciano en Foro Tb CENASA		140	1	usa	bovino	Americano	1101101000001110111111111111111111111100000	SB0140		SP8
Inf. Obtenida por Feliciano en Foro Tb CENASA		140	1	usa	bovino	Americano	1101101000001110111111111111111111111100000	SB0140		SP8
Inf. Obtenida por Feliciano en Foro Tb CENASA		140	1	usa	bovino	Americano	1101101000001110111111111111111111111100000	SB0140		SP8
Inf. Obtenida por Feliciano en Foro Tb CENASA		140	1	usa	bovino	Americano	1101101000001110111111111111111111111100000	SB0140		SP8
Inf. Obtenida por Feliciano en Foro Tb CENASA		140	1	usa	bovino	Americano	1101101000001110111111111111111111111100000	SB0140		SP8
Inf. Obtenida por Feliciano en Foro Tb CENASA		140	1	usa	bovino	Americano	1101101000001110111111111111111111111100000	SB0140		SP8
Inf. Obtenida por Feliciano en Foro Tb CENASA		140	1	usa	bovino	Americano	1101101000001110111111111111111111111100000	SB0140		SP8
Inf. Obtenida por Feliciano en Foro Tb CENASA		140	1	usa	bovino	Americano	1101101000001110111111111111111111111100000	SB0140		SP8
Inf. Obtenida por Feliciano en Foro Tb CENASA		140	1	usa	bovino	Americano	1101101000001110111111111111111111111100000	SB0140		SP8
Inf. Obtenida por Feliciano en Foro Tb CENASA		140	1	usa	bovino	Americano	1101101000001110111111111111111111111100000	SB0140		SP8
Inf. Obtenida por Feliciano en Foro Tb CENASA		140	1	usa	bovino	Americano	1101101000001110111111111111111111111100000	SB0140		SP8
Inf. Obtenida por Feliciano en Foro Tb CENASA		140	1	usa	bovino	Americano	1101101000001110111111111111111111111100000	SB0140		SP8
Inf. Obtenida por Feliciano en Foro Tb CENASA		140	1	usa	bovino	Americano	1101101000001110111111111111111111111100000	SB0140		SP8
Inf. Obtenida por Feliciano en Foro Tb CENASA		140	1	usa	bovino	Americano	1101101000001110111111111111111111111100000	SB0140		SP8
Inf. Obtenida por Feliciano en Foro Tb CENASA		140	1	usa	bovino	Americano	1101101000001110111111111111111111111100000	SB0140		SP8
Inf. Obtenida por Feliciano en Foro Tb CENASA		140	1	usa	bovino	Americano	1101101000001110111111111111111111111100000	SB0140		SP8
Inf. Obtenida por Feliciano en Foro Tb CENASA		140	1	usa	bovino	Americano	1101101000001110111111111111111111111100000	SB0140		SP8
Inf. Obtenida por Feliciano en Foro Tb CENASA		140	1	usa	bovino	Americano	1101101000001110111111111111111111111100000	SB0140		SP8
Inf. Obtenida por Feliciano en Foro Tb CENASA		140	1	usa	bovino	Americano	1101101000001110111111111111111111111100000	SB0140		SP8
Inf. Obtenida por Feliciano en Foro Tb CENASA		140	1	usa	bovino	Americano	1101101000001110111111111111111111111100000	SB0140		SP8
Inf. Obtenida por Feliciano en Foro Tb CENASA		140	1	usa	bovino	Americano	1101101000001110111111111111111111111100000	SB0140		SP8
Inf. Obtenida por Feliciano en Foro Tb CENASA		140	1	usa	bovino	Americano	1101101000001110111111111111111111111100000	SB0140		SP8
Inf. Obtenida por Feliciano en Foro Tb CENASA		140	1	usa	bovino	Americano	1101101000001110111111111111111111111100000	SB0140		SP8
Inf. Obtenida por Feliciano en Foro Tb CENASA		140	1	usa	bovino	Americano	1101101000001110111111111111111111111100000	SB0140		SP8
Inf. Obtenida por Feliciano en Foro Tb CENASA		140	1	usa	bovino	Americano	1101101000001110111111111111111111111100000	SB0140		SP8
Inf. Obtenida por Feliciano en Foro Tb CENASA		140	1	usa	bovino	Americano	1101101000001110111111111111111111111100000	SB0140		SP8
Inf. Obtenida por Feliciano en Foro Tb CENASA		140	1	usa	bovino	Americano	1101101000001110111111111111111111111100000	SB0140		SP8
Inf. Obtenida por Feliciano en Foro Tb CENASA		140	1	usa	bovino	Americano	1101101000001110111111111111111111111100000	SB0140		SP8
Inf. Obtenida por Feliciano en Foro Tb CENASA		140	1	usa	bovino	Americano	1101101000001110111111111111111111111100000	SB0140		SP8
Inf. Obtenida por Feliciano en Foro Tb CENASA		140	1	usa	bovino	Americano	1101101000001110111111111111111111111100000	SB0140		SP8
Inf. Obtenida por Feliciano en Foro Tb CENASA		140	1	usa	bovino	Americano	1101101000001110111111111111111111111100000	SB0140		SP8
Inf. Obtenida por Feliciano en Foro Tb CENASA		140	1	usa	bovino	Americano	1101101000001110111111111111111111111100000	SB0140		SP8
Inf. Obtenida por Feliciano en Foro Tb CENASA		140	1	usa	bovino	Americano	1101101000001110111111111111111111111100000	SB0140		SP8
Inf. Obtenida por Feliciano en Foro Tb CENASA		140	1	usa	bovino	Americano	1101101000001110111111111111111111111100000	SB0140		SP8
Inf. Obtenida por Feliciano en Foro Tb CENASA		140	1	usa	bovino	Americano	1101101000001110111111111111111111111100000	SB0140		SP8
Inf. Obtenida por Feliciano en Foro Tb CENASA		140	1	usa	bovino	Americano	1101101000001110111111111111111111111100000	SB0140		SP8
Inf. Obtenida por Feliciano en Foro Tb CENASA		140	1	usa	bovino	Americano	1101101000001110111111111111111111111100000	SB0140		SP8
Inf. Obtenida por Feliciano en Foro Tb CENASA		140	1	usa	bovino	Americano	1101101000001110111111111111111111111100000	SB0140		SP8
Inf. Obtenida por Feliciano en Foro Tb CENASA		140	1	usa	bovino	Americano	1101101000001110111111111111111111111100000	SB0140		SP8
Inf. Obtenida por Feliciano en Foro Tb CENASA		140	1	usa	bovino	Americano	1101101000001110111111111111111111111100000	SB0140		SP8
Inf. Obtenida por Feliciano en Foro Tb CENASA		140	1	usa	bovino	Americano	1101101000001110111111111111111111111100000	SB0140		SP8
Inf. Obtenida por Feliciano en Foro Tb CENASA		140	1	usa	bovino	Americano	1101101000001110111111111111111111111100000	SB0140		SP8
Inf. Obtenida por Feliciano en Foro Tb CENASA		140	1	usa	bovino	Americano	1101101000001110111111111111111111111100000	SB0140		SP8
Inf. Obtenida por Feliciano en Foro Tb CENASA		140	1	usa	bovino	Americano	1101101000001110111111111111111111111100000	SB0140		SP8
Inf. Obtenida por Feliciano en Foro Tb CENASA		140	1	usa	bovino	Americano	1101101000001110111111111111111111111100000	SB0140		SP8
Inf. Obtenida por Feliciano en Foro Tb CENASA		140	1	usa	bovino	Americano	1101101000001110111111111111111111111100000	SB0140		SP8
Inf. Obtenida por Feliciano en Foro Tb CENASA		140	1	usa	bovino	Americano	1101101000001110111111111111111111111100000	SB0140		SP8
Inf. Obtenida por Feliciano en Foro Tb CENASA		140	1	usa	bovino	Americano	1101101000001110111111111111111111111100000	SB0140		SP8
Inf. Obtenida por Feliciano en Foro Tb CENASA		140	1	usa	bovino	Americano	1101101000001110111111111111111111111100000	SB0140		SP8
Inf. Obtenida por Feliciano en Foro Tb CENASA		140	1	usa	bovino	Americano	1101101000001110111111111111111111111100000	SB0140		SP8
Inf. Obtenida por Feliciano en Foro Tb CENASA		140	1	usa	bovino	Americano	1101101000001110111111111111111111111100000	SB0140		SP8
Inf. Obtenida por Feliciano en Foro Tb CENASA		140	1	usa	bovino	Americano	1101101000001110111111111111111111111100000	SB0140		SP8
Inf. Obtenida por Feliciano en Foro Tb CENASA		140	1	usa	bovino	Americano	1101101000001110111111111111111111111100000	SB0140		SP8
Inf. Obtenida por Feliciano en Foro Tb CENASA		140	1	usa	bovino	Americano	1101101000001110111111111111111111111100000	SB0140		SP8
Inf. Obtenida por Feliciano en Foro Tb CENASA		140	1	usa	bovino	Americano	1101101000001110111111111111111111111100000	SB0140		SP8
Inf. Obtenida por Feliciano en Foro Tb CENASA		140	1	usa	bovino	Americano	1101101000001110111111111111111111111100000	SB0140		SP8
Inf. Obtenida por Feliciano en Foro Tb CENASA		140	1	usa	bovino	Americano	1101101000001110111111111111111111111100000	SB0140		SP8
Inf. Obtenida por Feliciano en Foro Tb CENASA		140	1	usa	bovino	Americano	1101101000001110111111111111111111111100000	SB0140		SP8
Inf. Obtenida por Feliciano en Foro Tb CENASA		140	1	usa	bovino	Americano	1101101000001110111111111111111111111100000	SB0140		SP8
Inf. Obtenida por Feliciano en Foro Tb CENASA		140	1	usa	bovino	Americano	1101101000001110111111111111111111111100000	SB0140		SP8
Inf. Obtenida por Feliciano en Foro Tb CENASA		140	1	usa	bovino	Americano	1101101000001110111111111111111111111100000	SB0140		SP8
Inf. Obtenida por Feliciano en Foro Tb CENASA		140	1	usa	bovino	Americano	1101101000001110111111111111111111111100000	SB0140		SP8
Inf. Obtenida por Feliciano en Foro Tb CENASA		140	1	usa	bovino	Americano	1101101000001110111111111111111111111100000	SB0140		SP8
Inf. Obtenida por Feliciano en Foro Tb CENASA		140	1	usa	bovino	Americano	1101101000001110111111111111111111111100000	SB0140		SP8
Inf. Obtenida por Feliciano en Foro Tb CENASA		140	1	usa	bovino	Americano	1101101000001110111111111111111111111100000	SB0140		SP8
Inf. Obtenida por Feliciano en Foro Tb CENASA		140	1	usa	bovino	Americano	1101101000001110111111111111111111111100000	SB0140		SP8
Inf. Obtenida por Feliciano en Foro Tb CENASA		140	1	usa	bovino	Americano	1101101000001110111111111111111111111100000	SB0140		SP8
Inf. Obtenida por Feliciano en Foro Tb CENASA		140	1	usa	bovino	Americano	1101101000001110111111111111111111111100000	SB0140		SP8
Inf. Obtenida por Feliciano en Foro Tb CENASA		140	1	usa	bovino	Americano	1101101000001110111111111111111111111100000	SB0140		SP8
Inf. Obtenida por Feliciano en Foro Tb CENASA		140	1	usa	bovino	Americano	1101101000001110111111111111111111111100000	SB0140		SP8
Inf. Obtenida por Feliciano en Foro Tb CENASA		140	1	usa	bovino	Americano	1101101000001110111111111111111111111100000	SB0140		SP8
Inf. Obtenida por Feliciano en Foro Tb CENASA		140	1	usa	bovino	Americano	1101101000001110111111111111111111111100000	SB0140		SP8
Inf. Obtenida por Feliciano en Foro Tb CENASA		140	1	usa	bovino	Americano	1101101000001110111111111111111111111100000	SB0140		SP8
Inf. Obtenida por Feliciano en Foro Tb CENASA		140	1	usa	bovino	Americano	1101101000001110111111111111111111111100000	SB0140		SP8
Inf. Obtenida por Feliciano en Foro Tb CENASA		140	1	usa	bovino	Americano	1101101000001110111111111111111111111100000	SB0140		SP8
Inf. Obtenida por Feliciano en Foro Tb CENASA		140	1	usa	bovino	Americano	1101101000001110111111111111111111111100000	SB0140		SP8
Inf. Obtenida por Feliciano en Foro Tb CENASA		140	1	usa	bovino	Americano	1101101000001110111111111111111111111100000	SB0140		SP8
Inf. Obtenida por Feliciano en Foro Tb CENASA		140	1	usa	bovino	Americano	1101101000001110111111111111111111111100000	SB0140		SP8
Inf. Obtenida por Feliciano en Foro Tb CENASA		140	1	usa	bovino	Americano	1101101000001110111111111111111111111100000	SB0140		SP8
Inf. Obtenida por Feliciano en Foro Tb CENASA		140	1	usa	bovino	Americano	1101101000001110111111111111111111111100000	SB0140		SP8
Inf. Obtenida por Feliciano en Foro Tb CENASA		140	1	usa	bovino	Americano	1101101000001110111111111111111111111100000	SB0140		SP8
Inf. Obtenida por Feliciano en Foro Tb CENASA		140	1	usa	bovino	Americano	1101101000001110111111111111111111111100000	SB0140		SP8
Inf. Obtenida por Feliciano en Foro Tb CENASA		140	1	usa	bovino	Americano	1101101000001110111111111111111111111100000	SB0140		SP8
Inf. Obtenida por Feliciano en Foro Tb CENASA		140	1	usa	bovino	Americano	1101101000001110111111111111111111111100000	SB0140		SP8
Inf. Obtenida por Feliciano en Foro Tb CENASA		140	1	usa	bovino	Americano	1101101000001110111111111111111111111100000	SB0140		SP8
Inf. Obtenida por Feliciano en Foro Tb CENASA		140	1	usa	bovino	Americano	1101101000001110111111111111111111111100000	SB0140		SP8
Inf. Obtenida por Feliciano en Foro Tb CENASA		140	1	usa	bovino	Americano	1101101000001110111111111111111111111100000	SB0140		SP8
Inf. Obtenida por Feliciano en Foro Tb CENASA		140	1	usa	bovino	Americano	1101101000001110111111111111111111111100000	SB0140		SP8
Inf. Obtenida por Feliciano en Foro Tb CENASA		140	1	usa	bovino	Americano	1101101000001110111111111111111111111100000	SB0140		SP8
Inf. Obtenida por Feliciano en Foro Tb CENASA		140	1	usa	bovino	Americano	1101101000001110111111111111111111111100000	SB0140		SP8
Inf. Obtenida por Feliciano en Foro Tb CENASA		140	1	usa	bovino	Americano	1101101000001110111111111111111111111100000	SB0140		SP8
Inf. Obtenida por Feliciano en Foro Tb CENASA		140	1	usa	bovino	Americano	1101101000001110111111111111111111111100000	SB0140		SP8
Inf. Obtenida por Feliciano en Foro Tb CENASA		140	1	usa	bovino	Americano	1101101000001110111111111111111111111100000	SB0140		SP8
Inf. Obtenida por Feliciano en Foro Tb CENASA		140	1	usa	bovino	Americano	1101101000001110111111111111111111111100000	SB0140		SP8
Inf. Obtenida por Feliciano en Foro Tb CENASA		140	1	usa	bovino	Americano	1101101000001110111111111111111111111100000	SB0140		SP8
Inf. Obtenida por Feliciano en Foro Tb CENASA		140	1	usa	bovino	Americano	1101101000001110111111111111111111111100000	SB0140		SP8
Inf. Obtenida por Feliciano en Foro Tb CENASA		140	1	usa	bovino	Americano	1101101000001110111111111111111111111100000	SB0140		SP8
Inf. Obtenida por Feliciano en Foro Tb CENASA		140	1	usa	bovino	Americano	1101101000001110111111111111111111111100000	SB0140		SP8
Inf. Obtenida por Feliciano en Foro Tb CENASA		140	1	usa	bovino	Americano	1101101000001110111111111111111111111100000	SB0140		SP8
Inf. Obtenida por Feliciano en Foro Tb CENASA		140	1	usa	bovino	Americano	1101101000001110111111111111111111111100000	SB0140		SP8
Inf. Obtenida por Feliciano en Foro Tb CENASA		140	1	usa	bovino	Americano	1101101000001110111111111111111111111100000	SB0140		SP8
Inf. Obtenida por Feliciano en Foro Tb CENASA		140	1	usa	bovino	Americano	1101101000001110111111111111111111111100000	SB0140		SP8
Inf. Obtenida por Feliciano en Foro Tb CENASA		140	1	usa	bovino	Americano	1101101000001110111111111111111111111100000	SB0140		SP8
Inf. Obtenida por Feliciano en Foro Tb CENASA		140	1	usa	bovino	Americano	1101101000001110111111111111111111111100000	SB0140		SP8
Inf. Obtenida por Feliciano en Foro Tb CENASA		140	1	usa	bovino	Americano	1101101000001110111111111111111111111100000	SB0140		SP8
Inf. Obtenida por Feliciano en Foro Tb CENASA		140	1	usa	bovino	Americano	1101101000001110111111111111111111111100000	SB0140		SP8
Inf. Obtenida por Feliciano en Foro Tb CENASA		140	1	usa	bovino	Americano	1101101000001110111111111111111111111100000	SB0140		SP8
Inf. Obtenida por Feliciano en Foro Tb CENASA		140	1	usa	bovino	Americano	1101101000001110111111111111111111111100000	SB0140		SP8
Inf. Obtenida por Feliciano en Foro Tb CENASA		140	1	usa	bovino	Americano	1101101000001110111111111111111111111100000	SB0140		SP8
Inf. Obtenida por Feliciano en Foro Tb CENASA		140	1	usa	bovino	Americano	1101101000001110111111111111111111111100000	SB0140		SP8
Inf. Obtenida por Feliciano en Foro Tb CENASA		140	1	usa	bovino	Americano	1101101000001110111111111111111111111100000	SB0140		SP8
Inf. Obtenida por Feliciano en Foro Tb CENASA		140	1	usa	bovino	Americano	1101101000001110111111111111111111111100000	SB0140		SP8
Inf. Obtenida por Feliciano en Foro Tb CENASA		140	1	usa	bovino	Americano	1101101000001110111111111111111111111100000	SB0140		SP8
Inf. Obtenida por Feliciano en Foro Tb CENASA		140	1	usa	bovino	Americano	1101101000001110111111111111111111111100000	SB0140		SP8
Inf. Obtenida por Feliciano en Foro Tb CENASA		140	1	usa	bovino	Americano	1101101000001110111111111111111111111100000	SB0140		SP8
Inf. Obtenida por Feliciano en Foro Tb CENASA		140	1	usa	bovino	Americano	1101101000001110111111111111111111111100000	SB0140		SP8
Inf. Obtenida por Feliciano en Foro Tb CENASA		140	1	usa	bovino	Americano	1101101000001110111111111111111111111100000	SB0140		SP8
Inf. Obtenida por Feliciano en Foro Tb CENASA		140	1	usa	bovino	Americano	1101101000001110111111111111111111111100000	SB0140		SP8
Inf. Obtenida por Feliciano en Foro Tb CENASA		140	1	usa	bovino	Americano	1101101000001110111111111111111111111100000	SB0140		SP8
Inf. Obtenida por Feliciano en Foro Tb CENASA		140	1	usa	bovino	Americano	1101101000001110111111111111111111111100000	SB0140		SP8
Inf. Obtenida por Feliciano en Foro Tb CENASA		140	1	usa	bovino	Americano	1101101000001110111111111111111111111100000	SB0140		SP8
Inf. Obtenida por Feliciano en Foro Tb CENASA		140	1	usa	bovino	Americano	1101101000001110111111111111111111111100000	SB0140		SP8
Inf. Obtenida por Feliciano en Foro Tb CENASA		140	1	usa	bovino	Americano	1101101000001110111111111111111111111100000	SB0140		SP8
Inf. Obtenida por Feliciano en Foro Tb CENASA		140	1	usa	bovino	Americano	1101101000001110111111111111111111111100000	SB0140		SP8
Inf. Obtenida por Feliciano en Foro Tb CENASA		140	1	usa	bovino	Americano	1101101000001110111111111111111111111100000	SB0140		SP8
Inf. Obtenida por Feliciano en Foro Tb CENASA		140	1	usa	bovino	Americano	1101101000001110111111111111111111111100000	SB0140		SP8
Inf. Obtenida por Feliciano en Foro Tb CENASA		140	1	usa	bovino	Americano	1101101000001110111111111111111111111100000	SB0140		SP8
Inf. Obtenida por Feliciano en Foro Tb CENASA		140	1	usa	bovino	Americano	1101101000001110111111111111111111111100000	SB0140		SP8
Inf. Obtenida por Feliciano en Foro Tb CENASA		140	1	usa	bovino	Americano	1101101000001110111111111111111111111100000	SB0140		SP8
Inf. Obtenida por Feliciano en Foro Tb CENASA		140	1	usa	bovino	Americano	1101101000001110111111111111111111111100000	SB0140		SP8
Inf. Obtenida por Feliciano en Foro Tb CENASA		140	1	usa	bovino	Americano	1101101000001110111111111111111111111100000	SB0140		SP8
Inf. Obtenida por Feliciano en Foro Tb CENASA		140	1	usa	bovino	Americano	1101101000001110111111111111111111111100000	SB0140		SP8
Inf. Obtenida por Feliciano en Foro Tb CENASA		140	1	usa	bovino	Americano	1101101000001110111111111111111111111100000	SB0140		SP8
Inf. Obtenida por Feliciano en Foro Tb CENASA		140	1	usa	bovino	Americano	1101101000001110111111111111111111111100000	SB0140		SP8
Inf. Obtenida por Feliciano en Foro Tb CENASA		140	1	usa	bovino	Americano	1101101000001110111111111111111111111100000	SB0140		SP8
Inf. Obtenida por Feliciano en Foro Tb CENASA		140	1	usa	bovino	Americano	1101101000001110111111111111111111111100000	SB0140		SP8
Inf. Obtenida por Feliciano en Foro Tb CENASA		140	1	usa	bovino	Americano	1101101000001110111111111111111111111100000	SB0140		SP8
Inf. Obtenida por Feliciano en Foro Tb CENASA		140	1	usa	bovino	Americano	1101101000001110111111111111111111111100000	SB0140		SP8
Inf. Obtenida por Feliciano en Foro Tb CENASA		140	1	usa	bovino	Americano	1101101000001110111111111111111111111100000	SB0140		SP8
Inf. Obtenida por Feliciano en Foro Tb CENASA		140	1	usa	bovino	Americano	1101101000001110111111111111111111111100000	SB0140		SP8
Inf. Obtenida por Feliciano en Foro Tb CENASA		140	1	usa	bovino	Americano	1101101000001110111111111111111111111100000	SB0140		SP8
Inf. Obtenida por Feliciano en Foro Tb CENASA		140	1	usa	bovino	Americano	1101101000001110111111111111111111111100000	SB0140		SP8
Inf. Obtenida por Feliciano en Foro Tb CENASA		140	1	usa	bovino	Americano	1101101000001110111111111111111111111100000	SB0140		SP8
Inf. Obtenida por Feliciano en Foro Tb CENASA		140	1	usa	bovino	Americano	1101101000001110111111111111111111111100000	SB0140		SP8
Inf. Obtenida por Feliciano en Foro Tb CENASA		140	1	usa	bovino	Americano	1101101000001110111111111111111111111100000	SB0140		SP8
Inf. Obtenida por Feliciano en Foro Tb CENASA		140	1	usa	bovino	Americano	1101101000001110111111111111111111111100000	SB0140		SP8
Inf. Obtenida por Feliciano en Foro Tb CENASA		140	1	usa	bovino	Americano	1101101000001110111111111111111111111100000	SB0140		SP8
Inf. Obtenida por Feliciano en Foro Tb CENASA		140	1	usa	bovino	Americano	1101101000001110111111111111111111111100000	SB0140		SP8
Inf. Obtenida por Feliciano en Foro Tb CENASA		140	1	usa	bovino	Americano	1101101000001110111111111111111111111100000	SB0140		SP8
Inf. Obtenida por Feliciano en Foro Tb CENASA		140	1	usa	bovino	Americano	1101101000001110111111111111111111111100000	SB0140		SP8
Inf. Obtenida por Feliciano en Foro Tb CENASA		140	1	usa	bovino	Americano	1101101000001110111111111111111111111100000	SB0140		SP8
Inf. Obtenida por Feliciano en Foro Tb CENASA		140	1	usa	bovino	Americano	1101101000001110111111111111111111111100000	SB0140		SP8
Inf. Obtenida por Feliciano en Foro Tb CENASA		140	1	usa	bovino	Americano	1101101000001110111111111111111111111100000	SB0140		SP8
Inf. Obtenida por Feliciano en Foro Tb CENASA		140	1	usa	bovino	Americano	1101101000001110111111111111111111111100000	SB0140		SP8
Inf. Obtenida por Feliciano en Foro Tb CENASA		140	1	usa	bovino	Americano	1101101000001110111111111111111111111100000	SB0140		SP8
Inf. Obtenida por Feliciano en Foro Tb CENASA		140	1	usa	bovino	Americano	1101101000001110111111111111111111111100000	SB0140		SP8
Inf. Obtenida por Feliciano en Foro Tb CENASA		140	1	usa	bovino	Americano	1101101000001110111111111111111111111100000	SB0140		SP8
Inf. Obtenida por Feliciano en Foro Tb CENASA		140	1	usa	bovino	Americano	1101101000001110111111111111111111111100000	SB0140		SP8
Inf. Obtenida por Feliciano en Foro Tb CENASA		140	1	usa	bovino	Americano	1101101000001110111111111111111111111100000	SB0140		SP8
Inf. Obtenida por Feliciano en Foro Tb CENASA		140	1	usa	bovino	Americano	1101101000001110111111111111111111111100000	SB0140		SP8
Inf. Obtenida por Feliciano en Foro Tb CENASA		140	1	usa	bovino	Americano	1101101000001110111111111111111111111100000	SB0140		SP8
Inf. Obtenida por Feliciano en Foro Tb CENASA		140	1	usa	bovino	Americano	1101101000001110111111111111111111111100000	SB0140		SP8
Inf. Obtenida por Feliciano en Foro Tb CENASA		140	1	usa	bovino	Americano	1101101000001110111111111111111111111100000	SB0140		SP8
Inf. Obtenida por Feliciano en Foro Tb CENASA		140	1	usa	bovino	Americano	1101101000001110111111111111111111111100000	SB0140		SP8
Inf. Obtenida por Feliciano en Foro Tb CENASA		140	1	usa	bovino	Americano	1101101000001110111111111111111111111100000	SB0140		SP8
Inf. Obtenida por Feliciano en Foro Tb CENASA		140	1	usa	bovino	Americano	1101101000001110111111111111111111111100000	SB0140		SP8
Inf. Obtenida por Feliciano en Foro Tb CENASA		140	1	usa	bovino	Americano	1101101000001110111111111111111111111100000	SB0140		SP8
Inf. Obtenida por Feliciano en Foro Tb CENASA		140	1	usa	bovino	Americano	1101101000001110111111111111111111111100000	SB0140		SP8
Inf. Obtenida por Feliciano en Foro Tb CENASA		140	1	usa	bovino	Americano	1101101000001110111111111111111111111100000	SB0140		SP8
Inf. Obtenida por Feliciano en Foro Tb CENASA		140	1	usa	bovino	Americano	1101101000001110111111111111111111111100000	SB0140		SP8
Inf. Obtenida por Feliciano en Foro Tb CENASA		140	1	usa	bovino	Americano	1101101000001110111111111111111111111100000	SB0140		SP8
Inf. Obtenida por Feliciano en Foro Tb CENASA		140	1	usa	bovino	Americano	1101101000001110111111111111111111111100000	SB0140		SP8
Inf. Obtenida por Feliciano en Foro Tb CENASA		140	1	usa	bovino	Americano	1101101000001110111111111111111111111100000	SB0140		SP8
Inf. Obtenida por Feliciano en Foro Tb CENASA		140	1	usa	bovino	Americano	1101101000001110111111111111111111111100000	SB0140		SP8
Inf. Obtenida por Feliciano en Foro Tb CENASA		140	1	usa	bovino	Americano	1101101000001110111111111111111111111100000	SB0140		SP8
Inf. Obtenida por Feliciano en Foro Tb CENASA		140	1	usa	bovino	Americano	1101101000001110111111111111111111111100000	SB0140		SP8
Inf. Obtenida por Feliciano en Foro Tb CENASA		140	1	usa	bovino	Americano	1101101000001110111111111111111111111100000	SB0140		SP8
Inf. Obtenida por Feliciano en Foro Tb CENASA		140	1	usa	bovino	Americano	1101101000001110111111111111111111111100000	SB0140		SP8
Inf. Obtenida por Feliciano en Foro Tb CENASA		140	1	usa	bovino	Americano	1101101000001110111111111111111111111100000	SB0140		SP8
Inf. Obtenida por Feliciano en Foro Tb CENASA		140	1	usa	bovino	Americano	1101101000001110111111111111111111111100000	SB0140		SP8
Inf. Obtenida por Feliciano en Foro Tb CENASA		140	1	usa	bovino	Americano	1101101000001110111111111111111111111100000	SB0140		SP8
Inf. Obtenida por Feliciano en Foro Tb CENASA		140	1	usa	bovino	Americano	1101101000001110111111111111111111111100000	SB0140		SP8
Inf. Obtenida por Feliciano en Foro Tb CENASA		140	1	usa	bovino	Americano	1101101000001110111111111111111111111100000	SB0140		SP8
Inf. Obtenida por Feliciano en Foro Tb CENASA		140	1	usa	bovino	Americano	1101101000001110111111111111111111111100000	SB0140		SP8
Inf. Obtenida por Feliciano en Foro Tb CENASA		140	1	usa	bovino	Americano	1101101000001110111111111111111111111100000	SB0140		SP8
Inf. Obtenida por Feliciano en Foro Tb CENASA		140	1	usa	bovino	Americano	1101101000001110111111111111111111111100000	SB0140		SP8
Inf. Obtenida por Feliciano en Foro Tb CENASA		140	1	usa	bovino	Americano	1101101000001110111111111111111111111100000	SB0140		SP8
Inf. Obtenida por Feliciano en Foro Tb CENASA		140	1	usa	bovino	Americano	1101101000001110111111111111111111111100000	SB0140		SP8
Inf. Obtenida por Feliciano en Foro Tb CENASA		140	1	usa	bovino	Americano	1101101000001110111111111111111111111100000	SB0140		SP8
Inf. Obtenida por Feliciano en Foro Tb CENASA		140	1	usa	bovino	Americano	1101101000001110111111111111111111111100000	SB0140		SP8
Inf. Obtenida por Feliciano en Foro Tb CENASA		140	1	usa	bovino	Americano	1101101000001110111111111111111111111100000	SB0140		SP8
Inf. Obtenida por Feliciano en Foro Tb CENASA		140	1	usa	bovino	Americano	1101101000001110111111111111111111111100000	SB0140		SP8
Inf. Obtenida por Feliciano en Foro Tb CENASA		140	1	usa	bovino	Americano	1101101000001110111111111111111111111100000	SB0140		SP8
Inf. Obtenida por Feliciano en Foro Tb CENASA		140	1	usa	bovino	Americano	1101101000001110111111111111111111111100000	SB0140		SP8
Inf. Obtenida por Feliciano en Foro Tb CENASA		140	1	usa	bovino	Americano	1101101000001110111111111111111111111100000	SB0140		SP8
Inf. Obtenida por Feliciano en Foro Tb CENASA		140	1	usa	bovino	Americano	1101101000001110111111111111111111111100000	SB0140		SP8
Inf. Obtenida por Feliciano en Foro Tb CENASA		140	1	usa	bovino	Americano	1101101000001110111111111111111111111100000	SB0140		SP8
Inf. Obtenida por Feliciano en Foro Tb CENASA		140	1	usa	bovino	Americano	1101101000001110111111111111111111111100000	SB0140		SP8
Inf. Obtenida por Feliciano en Foro Tb CENASA		140	1	usa	bovino	Americano	1101101000001110111111111111111111111100000	SB0140		SP8
Inf. Obtenida por Feliciano en Foro Tb CENASA		140	1	usa	bovino	Americano	1101101000001110111111111111111111111100000	SB0140		SP8
Inf. Obtenida por Feliciano en Foro Tb CENASA		140	1	usa	bovino	Americano	1101101000001110111111111111111111111100000	SB0140		SP8
Inf. Obtenida por Feliciano en Foro Tb CENASA		140	1	usa	bovino	Americano	1101101000001110111111111111111111111100000	SB0140		SP8
Inf. Obtenida por Feliciano en Foro Tb CENASA		140	1	usa	bovino	Americano	1101101000001110111111111111111111111100000	SB0140		SP8
Inf. Obtenida por Feliciano en Foro Tb CENASA		140	1	usa	bovino	Americano	1101101000001110111111111111111111111100000	SB0140		SP8
Inf. Obtenida por Feliciano en Foro Tb CENASA		140	1	usa	bovino	Americano	1101101000001110111111111111111111111100000	SB0140		SP8
Inf. Obtenida por Feliciano en Foro Tb CENASA		140	1	usa	bovino	Americano	1101101000001110111111111111111111111100000	SB0140		SP8
Inf. Obtenida por Feliciano en Foro Tb CENASA		140	1	usa	bovino	Americano	1101101000001110111111111111111111111100000	SB0140		SP8
Inf. Obtenida por Feliciano en Foro Tb CENASA		140	1	usa	bovino	Americano	1101101000001110111111111111111111111100000	SB0140		SP8
Inf. Obtenida por Feliciano en Foro Tb CENASA		140	1	usa	bovino	Americano	1101101000001110111111111111111111111100000	SB0140		SP8
Inf. Obtenida por Feliciano en Foro Tb CENASA		140	1	usa	bovino	Americano	1101101000001110111111111111111111111100000	SB0140		SP8
Inf. Obtenida por Feliciano en Foro Tb CENASA		140	1	usa	bovino	Americano	1101101000001110111111111111111111111100000	SB0140		SP8
Inf. Obtenida por Feliciano en Foro Tb CENASA		140	1	usa	bovino	Americano	1101101000001110111111111111111111111100000	SB0140		SP8
Inf. Obtenida por Feliciano en Foro Tb CENASA		140	1	usa	bovino	Americano	1101101000001110111111111111111111111100000	SB0140		SP8
Inf. Obtenida por Feliciano en Foro Tb CENASA		140	1	usa	bovino	Americano	1101101000001110111111111111111111111100000	SB0140		SP8
Inf. Obtenida por Feliciano en Foro Tb CENASA		140	1	usa	bovino	Americano	1101101000001110111111111111111111111100000	SB0140		SP8
Inf. Obtenida por Feliciano en Foro Tb CENASA		140	1	usa	bovino	Americano	1101101000001110111111111111111111111100000	SB0140		SP8
Inf. Obtenida por Feliciano en Foro Tb CENASA		140	1	usa	bovino	Americano	1101101000001110111111111111111111111100000	SB0140		SP8
Inf. Obtenida por Feliciano en Foro Tb CENASA		140	1	usa	bovino	Americano	1101101000001110111111111111111111111100000	SB0140		SP8
Inf. Obtenida por Feliciano en Foro Tb CENASA		140	1	usa	bovino	Americano	1101101000001110111111111111111111111100000	SB0140		SP8
Inf. Obtenida por Feliciano en Foro Tb CENASA		140	1	usa	bovino	Americano	1101101000001110111111111111111111111100000	SB0140		SP8
Inf. Obtenida por Feliciano en Foro Tb CENASA		140	1	usa	bovino	Americano	1101101000001110111111111111111111111100000	SB0140		SP8
Inf. Obtenida por Feliciano en Foro Tb CENASA		140	1	usa	bovino	Americano	1101101000001110111111111111111111111100000	SB0140		SP8
Inf. Obtenida por Feliciano en Foro Tb CENASA		140	1	usa	bovino	Americano	1101101000001110111111111111111111111100000	SB0140		SP8
Inf. Obtenida por Feliciano en Foro Tb CENASA		140	1	usa	bovino	Americano	1101101000001110111111111111111111111100000	SB0140		SP8
Inf. Obtenida por Feliciano en Foro Tb CENASA		140	1	usa	bovino	Americano	1101101000001110111111111111111111111100000	SB0140		SP8
Inf. Obtenida por Feliciano en Foro Tb CENASA		140	1	usa	bovino	Americano	1101101000001110111111111111111111111100000	SB0140		SP8
Inf. Obtenida por Feliciano en Foro Tb CENASA		140	1	usa	bovino	Americano	1101101000001110111111111111111111111100000	SB0140		SP8
Inf. Obtenida por Feliciano en Foro Tb CENASA		140	1	usa	bovino	Americano	1101101000001110111111111111111111111100000	SB0140		SP8
Inf. Obtenida por Feliciano en Foro Tb CENASA		140	1	usa	bovino	Americano	1101101000001110111111111111111111111100000	SB0140		SP8
Inf. Obtenida por Feliciano en Foro Tb CENASA		140	1	usa	bovino	Americano	1101101000001110111111111111111111111100000	SB0140		SP8
Inf. Obtenida por Feliciano en Foro Tb CENASA		140	1	usa	bovino	Americano	1101101000001110111111111111111111111100000	SB0140		SP8
Inf. Obtenida por Feliciano en Foro Tb CENASA		140	1	usa	bovino	Americano	1101101000001110111111111111111111111100000	SB0140		SP8
Inf. Obtenida por Feliciano en Foro Tb CENASA		140	1	usa	bovino	Americano	1101101000001110111111111111111111111100000	SB0140		SP8
Inf. Obtenida por Feliciano en Foro Tb CENASA		140	1	usa	bovino	Americano	1101101000001110111111111111111111111100000	SB0140		SP8
Inf. Obtenida por Feliciano en Foro Tb CENASA		140	1	usa	bovino	Americano	1101101000001110111111111111111111111100000	SB0140		SP8
Inf. Obtenida por Feliciano en Foro Tb CENASA		140	1	usa	bovino	Americano	1101101000001110111111111111111111111100000	SB0140		SP8
Inf. Obtenida por Feliciano en Foro Tb CENASA		140	1	usa	bovino	Americano	1101101000001110111111111111111111111100000	SB0140		SP8
Inf. Obtenida por Feliciano en Foro Tb CENASA		140	1	usa	bovino	Americano	1101101000001110111111111111111111111100000	SB0140		SP8
Inf. Obtenida por Feliciano en Foro Tb CENASA		140	1	usa	bovino	Americano	1101101000001110111111111111111111111100000	SB0140		SP8
Inf. Obtenida por Feliciano en Foro Tb CENASA		140	1	usa	bovino	Americano	1101101000001110111111111111111111111100000	SB0140		SP8
Inf. Obtenida por Feliciano en Foro Tb CENASA		140	1	usa	bovino	Americano	1101101000001110111111111111111111111100000	SB0140		SP8
Inf. Obtenida por Feliciano en Foro Tb CENASA		140	1	usa	bovino	Americano	1101101000001110111111111111111111111100000	SB0140		SP8
Inf. Obtenida por Feliciano en Foro Tb CENASA		140	1	usa	bovino	Americano	1101101000001110111111111111111111111100000	SB0140		SP8
Inf. Obtenida por Feliciano en Foro Tb CENASA		140	1	usa	bovino	Americano	1101101000001110111111111111111111111100000	SB0140		SP8
Inf. Obtenida por Feliciano en Foro Tb CENASA		140	1	usa	bovino	Americano	1101101000001110111111111111111111111100000	SB0140		SP8
Inf. Obtenida por Feliciano en Foro Tb CENASA		140	1	usa	bovino	Americano	1101101000001110111111111111111111111100000	SB0140		SP8
Inf. Obtenida por Feliciano en Foro Tb CENASA		140	1	usa	bovino	Americano	1101101000001110111111111111111111111100000	SB0140		SP8
Inf. Obtenida por Feliciano en Foro Tb CENASA		140	1	usa	bovino	Americano	1101101000001110111111111111111111111100000	SB0140		SP8
Inf. Obtenida por Feliciano en Foro Tb CENASA		140	1	usa	bovino	Americano	1101101000001110111111111111111111111100000	SB0140		SP8
Inf. Obtenida por Feliciano en Foro Tb CENASA		140	1	usa	bovino	Americano	1101101000001110111111111111111111111100000	SB0140		SP8
Inf. Obtenida por Feliciano en Foro Tb CENASA		140	1	usa	bovino	Americano	1101101000001110111111111111111111111100000	SB0140		SP8
Inf. Obtenida por Feliciano en Foro Tb CENASA		140	1	usa	bovino	Americano	1101101000001110111111111111111111111100000	SB0140		SP8
Inf. Obtenida por Feliciano en Foro Tb CENASA		140	1	usa	bovino	Americano	1101101000001110111111111111111111111100000	SB0140		SP8
Inf. Obtenida por Feliciano en Foro Tb CENASA		140	1	usa	bovino	Americano	1101101000001110111111111111111111111100000	SB0140		SP8
Inf. Obtenida por Feliciano en Foro Tb CENASA		140	1	usa	bovino	Americano	1101101000001110111111111111111111111100000	SB0140		SP8
Inf. Obtenida por Feliciano en Foro Tb CENASA		140	1	usa	bovino	Americano	1101101000001110111111111111111111111100000	SB0140		SP8
Inf. Obtenida por Feliciano en Foro Tb CENASA		140	1	usa	bovino	Americano	1101101000001110111111111111111111111100000	SB0140		SP8
Inf. Obtenida por Feliciano en Foro Tb CENASA		140	1	usa	bovino	Americano	1101101000001110111111111111111111111100000	SB0140		SP8
Inf. Obtenida por Feliciano en Foro Tb CENASA		140	1	usa	bovino	Americano	1101101000001110111111111111111111111100000	SB0140		SP8
Inf. Obtenida por Feliciano en Foro Tb CENASA		140	1	usa	bovino	Americano	1101101000001110111111111111111111111100000	SB0140		SP8
Inf. Obtenida por Feliciano en Foro Tb CENASA		140	1	usa	bovino	Americano	1101101000001110111111111111111111111100000	SB0140		SP8
Inf. Obtenida por Feliciano en Foro Tb CENASA		140	1	usa	bovino	Americano	1101101000001110111111111111111111111100000	SB0140		SP8
Inf. Obtenida por Feliciano en Foro Tb CENASA		140	1	usa	bovino	Americano	1101101000001110111111111111111111111100000	SB0140		SP8
Inf. Obtenida por Feliciano en Foro Tb CENASA		140	1	usa	bovino	Americano	1101101000001110111111111111111111111100000	SB0140		SP8
Inf. Obtenida por Feliciano en Foro Tb CENASA		140	1	usa	bovino	Americano	1101101000001110111111111111111111111100000	SB0140		SP8
Inf. Obtenida por Feliciano en Foro Tb CENASA		140	1	usa	bovino	Americano	1101101000001110111111111111111111111100000	SB0140		SP8
Inf. Obtenida por Feliciano en Foro Tb CENASA		140	1	usa	bovino	Americano	1101101000001110111111111111111111111100000	SB0140		SP8
Inf. Obtenida por Feliciano en Foro Tb CENASA		140	1	usa	bovino	Americano	1101101000001110111111111111111111111100000	SB0140		SP8
Inf. Obtenida por Feliciano en Foro Tb CENASA		140	1	usa	bovino	Americano	1101101000001110111111111111111111111100000	SB0140		SP8
Inf. Obtenida por Feliciano en Foro Tb CENASA		140	1	usa	bovino	Americano	1101101000001110111111111111111111111100000	SB0140		SP8
Inf. Obtenida por Feliciano en Foro Tb CENASA		140	1	usa	bovino	Americano	1101101000001110111111111111111111111100000	SB0140		SP8
Inf. Obtenida por Feliciano en Foro Tb CENASA		140	1	usa	bovino	Americano	1101101000001110111111111111111111111100000	SB0140		SP8
Inf. Obtenida por Feliciano en Foro Tb CENASA		140	1	usa	bovino	Americano	1101101000001110111111111111111111111100000	SB0140		SP8
Inf. Obtenida por Feliciano en Foro Tb CENASA		140	1	usa	bovino	Americano	1101101000001110111111111111111111111100000	SB0140		SP8
Inf. Obtenida por Feliciano en Foro Tb CENASA		140	1	usa	bovino	Americano	1101101000001110111111111111111111111100000	SB0140		SP8
Inf. Obtenida por Feliciano en Foro Tb CENASA		140	1	usa	bovino	Americano	1101101000001110111111111111111111111100000	SB0140		SP8
Inf. Obtenida por Feliciano en Foro Tb CENASA		140	1	usa	bovino	Americano	1101101000001110111111111111111111111100000	SB0140		SP8
Inf. Obtenida por Feliciano en Foro Tb CENASA		140	1	usa	bovino	Americano	1101101000001110111111111111111111111100000	SB0140		SP8
Inf. Obtenida por Feliciano en Foro Tb CENASA		140	1	usa	bovino	Americano	1101101000001110111111111111111111111100000	SB0140		SP8
Inf. Obtenida por Feliciano en Foro Tb CENASA		140	1	usa	bovino	Americano	1101101000001110111111111111111111111100000	SB0140		SP8
Inf. Obtenida por Feliciano en Foro Tb CENASA		140	1	usa	bovino	Americano	1101101000001110111111111111111111111100000	SB0140		SP8
Inf. Obtenida por Feliciano en Foro Tb CENASA		140	1	usa	bovino	Americano	1101101000001110111111111111111111111100000	SB0140		SP8
Inf. Obtenida por Feliciano en Foro Tb CENASA		140	1	usa	bovino	Americano	1101101000001110111111111111111111111100000	SB0140		SP8
Inf. Obtenida por Feliciano en Foro Tb CENASA		140	1	usa	bovino	Americano	1101101000001110111111111111111111111100000	SB0140		SP8
Inf. Obtenida por Feliciano en Foro Tb CENASA		140	1	usa	bovino	Americano	1101101000001110111111111111111111111100000	SB0140		SP8
Inf. Obtenida por Feliciano en Foro Tb CENASA		145	1	usa	bovino	Americano	1101000000000010111111111111111111111100000	479		SP4
Inf. Obtenida por Feliciano en Foro Tb CENASA		145	1	usa	bovino	Americano	1101000000000010111111111111111111111100000	479		SP4
Inf. Obtenida por Feliciano en Foro Tb CENASA		145	1	usa	bovino	Americano	1101000000000010111111111111111111111100000	479		SP4
Inf. Obtenida por Feliciano en Foro Tb CENASA		145	1	usa	bovino	Americano	1101000000000010111111111111111111111100000	479		SP4
Inf. Obtenida por Feliciano en Foro Tb CENASA		145	1	usa	bovino	Americano	1101000000000010111111111111111111111100000	479		SP4
Inf. Obtenida por Feliciano en Foro Tb CENASA		145	1	usa	bovino	Americano	1101000000000010111111111111111111111100000	479		SP4
Inf. Obtenida por Feliciano en Foro Tb CENASA		145	1	usa	bovino	Americano	1101000000000010111111111111111111111100000	479		SP4
Inf. Obtenida por Feliciano en Foro Tb CENASA		145	1	usa	bovino	Americano	1101000000000010111111111111111111111100000	479		SP4
Inf. Obtenida por Feliciano en Foro Tb CENASA		145	1	usa	bovino	Americano	1101000000000010111111111111111111111100000	479		SP4
Inf. Obtenida por Feliciano en Foro Tb CENASA		145	1	usa	bovino	Americano	1101000000000010111111111111111111111100000	479		SP4
Inf. Obtenida por Feliciano en Foro Tb CENASA		145	1	usa	bovino	Americano	1101000000000010111111111111111111111100000	479		SP4
Inf. Obtenida por Feliciano en Foro Tb CENASA		145	1	usa	bovino	Americano	1101000000000010111111111111111111111100000	479		SP4
Inf. Obtenida por Feliciano en Foro Tb CENASA		145	1	usa	bovino	Americano	1101000000000010111111111111111111111100000	479		SP4
Inf. Obtenida por Feliciano en Foro Tb CENASA		145	1	usa	bovino	Americano	1101000000000010111111111111111111111100000	479		SP4
Inf. Obtenida por Feliciano en Foro Tb CENASA		145	1	usa	bovino	Americano	1101000000000010111111111111111111111100000	479		SP4
Inf. Obtenida por Feliciano en Foro Tb CENASA		145	1	usa	bovino	Americano	1101000000000010111111111111111111111100000	479		SP4
Inf. Obtenida por Feliciano en Foro Tb CENASA		145	1	usa	bovino	Americano	1101000000000010111111111111111111111100000	479		SP4
Inf. Obtenida por Feliciano en Foro Tb CENASA		145	1	usa	bovino	Americano	1101000000000010111111111111111111111100000	479		SP4
Inf. Obtenida por Feliciano en Foro Tb CENASA		145	1	usa	bovino	Americano	1101000000000010111111111111111111111100000	479		SP4
Inf. Obtenida por Feliciano en Foro Tb CENASA		145	1	usa	bovino	Americano	1101000000000010111111111111111111111100000	479		SP4
Inf. Obtenida por Feliciano en Foro Tb CENASA		145	1	usa	bovino	Americano	1101000000000010111111111111111111111100000	479		SP4
Inf. Obtenida por Feliciano en Foro Tb CENASA		145	1	usa	bovino	Americano	1101000000000010111111111111111111111100000	479		SP4
Inf. Obtenida por Feliciano en Foro Tb CENASA		145	1	usa	bovino	Americano	1101000000000010111111111111111111111100000	479		SP4
Inf. Obtenida por Feliciano en Foro Tb CENASA		145	1	usa	bovino	Americano	1101000000000010111111111111111111111100000	479		SP4
Inf. Obtenida por Feliciano en Foro Tb CENASA		145	1	usa	bovino	Americano	1101000000000010111111111111111111111100000	479		SP4
Inf. Obtenida por Feliciano en Foro Tb CENASA		145	1	usa	bovino	Americano	1101000000000010111111111111111111111100000	479		SP4
Inf. Obtenida por Feliciano en Foro Tb CENASA		145	1	usa	bovino	Americano	1101000000000010111111111111111111111100000	479		SP4
Inf. Obtenida por Feliciano en Foro Tb CENASA		145	1	usa	bovino	Americano	1101000000000010111111111111111111111100000	479		SP4
Inf. Obtenida por Feliciano en Foro Tb CENASA		145	1	usa	bovino	Americano	1101000000000010111111111111111111111100000	479		SP4
Inf. Obtenida por Feliciano en Foro Tb CENASA		145	1	usa	bovino	Americano	1101000000000010111111111111111111111100000	479		SP4
Inf. Obtenida por Feliciano en Foro Tb CENASA		145	1	usa	bovino	Americano	1101000000000010111111111111111111111100000	479		SP4
Inf. Obtenida por Feliciano en Foro Tb CENASA		145	1	usa	bovino	Americano	1101000000000010111111111111111111111100000	479		SP4
Inf. Obtenida por Feliciano en Foro Tb CENASA		145	1	usa	bovino	Americano	1101000000000010111111111111111111111100000	479		SP4
Inf. Obtenida por Feliciano en Foro Tb CENASA		145	1	usa	bovino	Americano	1101000000000010111111111111111111111100000	479		SP4
Inf. Obtenida por Feliciano en Foro Tb CENASA		145	1	usa	bovino	Americano	1101000000000010111111111111111111111100000	479		SP4
Inf. Obtenida por Feliciano en Foro Tb CENASA		145	1	usa	bovino	Americano	1101000000000010111111111111111111111100000	479		SP4
Inf. Obtenida por Feliciano en Foro Tb CENASA		145	1	usa	bovino	Americano	1101000000000010111111111111111111111100000	479		SP4
Inf. Obtenida por Feliciano en Foro Tb CENASA		145	1	usa	bovino	Americano	1101000000000010111111111111111111111100000	479		SP4
Inf. Obtenida por Feliciano en Foro Tb CENASA		145	1	usa	bovino	Americano	1101000000000010111111111111111111111100000	479		SP4
Inf. Obtenida por Feliciano en Foro Tb CENASA		145	1	usa	bovino	Americano	1101000000000010111111111111111111111100000	479		SP4
Inf. Obtenida por Feliciano en Foro Tb CENASA		145	1	usa	bovino	Americano	1101000000000010111111111111111111111100000	479		SP4
Inf. Obtenida por Feliciano en Foro Tb CENASA		145	1	usa	bovino	Americano	1101000000000010111111111111111111111100000	479		SP4
Inf. Obtenida por Feliciano en Foro Tb CENASA		145	1	usa	bovino	Americano	1101000000000010111111111111111111111100000	479		SP4
Inf. Obtenida por Feliciano en Foro Tb CENASA		145	1	usa	bovino	Americano	1101000000000010111111111111111111111100000	479		SP4
Inf. Obtenida por Feliciano en Foro Tb CENASA		145	1	usa	bovino	Americano	1101000000000010111111111111111111111100000	479		SP4
Inf. Obtenida por Feliciano en Foro Tb CENASA		145	1	usa	bovino	Americano	1101000000000010111111111111111111111100000	479		SP4
Inf. Obtenida por Feliciano en Foro Tb CENASA		145	1	usa	bovino	Americano	1101000000000010111111111111111111111100000	479		SP4
Inf. Obtenida por Feliciano en Foro Tb CENASA		145	1	usa	bovino	Americano	1101000000000010111111111111111111111100000	479		SP4
Inf. Obtenida por Feliciano en Foro Tb CENASA		145	1	usa	bovino	Americano	1101000000000010111111111111111111111100000	479		SP4
Inf. Obtenida por Feliciano en Foro Tb CENASA		145	1	usa	bovino	Americano	1101000000000010111111111111111111111100000	479		SP4
Inf. Obtenida por Feliciano en Foro Tb CENASA		145	1	usa	bovino	Americano	1101000000000010111111111111111111111100000	479		SP4
Inf. Obtenida por Feliciano en Foro Tb CENASA		145	1	usa	bovino	Americano	1101000000000010111111111111111111111100000	479		SP4
Inf. Obtenida por Feliciano en Foro Tb CENASA		145	1	usa	bovino	Americano	1101000000000010111111111111111111111100000	479		SP4
Inf. Obtenida por Feliciano en Foro Tb CENASA		145	1	usa	bovino	Americano	1101000000000010111111111111111111111100000	479		SP4
Inf. Obtenida por Feliciano en Foro Tb CENASA		145	1	usa	bovino	Americano	1101000000000010111111111111111111111100000	479		SP4
Inf. Obtenida por Feliciano en Foro Tb CENASA		145	1	usa	bovino	Americano	1101000000000010111111111111111111111100000	479		SP4
Inf. Obtenida por Feliciano en Foro Tb CENASA		145	1	usa	bovino	Americano	1101000000000010111111111111111111111100000	479		SP4
Inf. Obtenida por Feliciano en Foro Tb CENASA		145	1	usa	bovino	Americano	1101000000000010111111111111111111111100000	479		SP4
Inf. Obtenida por Feliciano en Foro Tb CENASA		145	1	usa	bovino	Americano	1101000000000010111111111111111111111100000	479		SP4
Inf. Obtenida por Feliciano en Foro Tb CENASA		145	1	usa	bovino	Americano	1101000000000010111111111111111111111100000	479		SP4
Inf. Obtenida por Feliciano en Foro Tb CENASA		145	1	usa	bovino	Americano	1101000000000010111111111111111111111100000	479		SP4
Inf. Obtenida por Feliciano en Foro Tb CENASA		145	1	usa	bovino	Americano	1101000000000010111111111111111111111100000	479		SP4
Inf. Obtenida por Feliciano en Foro Tb CENASA		145	1	usa	bovino	Americano	1101000000000010111111111111111111111100000	479		SP4
Inf. Obtenida por Feliciano en Foro Tb CENASA		145	1	usa	bovino	Americano	1101000000000010111111111111111111111100000	479		SP4
Inf. Obtenida por Feliciano en Foro Tb CENASA		145	1	usa	bovino	Americano	1101000000000010111111111111111111111100000	479		SP4
Inf. Obtenida por Feliciano en Foro Tb CENASA		145	1	usa	bovino	Americano	1101000000000010111111111111111111111100000	479		SP4
Inf. Obtenida por Feliciano en Foro Tb CENASA		145	1	usa	bovino	Americano	1101000000000010111111111111111111111100000	479		SP4
Inf. Obtenida por Feliciano en Foro Tb CENASA		145	1	usa	bovino	Americano	1101000000000010111111111111111111111100000	479		SP4
Inf. Obtenida por Feliciano en Foro Tb CENASA		145	1	usa	bovino	Americano	1101000000000010111111111111111111111100000	479		SP4
Inf. Obtenida por Feliciano en Foro Tb CENASA		145	1	usa	bovino	Americano	1101000000000010111111111111111111111100000	479		SP4
Inf. Obtenida por Feliciano en Foro Tb CENASA		145	1	usa	bovino	Americano	1101000000000010111111111111111111111100000	479		SP4
Inf. Obtenida por Feliciano en Foro Tb CENASA		145	1	usa	bovino	Americano	1101000000000010111111111111111111111100000	479		SP4
Inf. Obtenida por Feliciano en Foro Tb CENASA		145	1	usa	bovino	Americano	1101000000000010111111111111111111111100000	479		SP4
Inf. Obtenida por Feliciano en Foro Tb CENASA		145	1	usa	bovino	Americano	1101000000000010111111111111111111111100000	479		SP4
Inf. Obtenida por Feliciano en Foro Tb CENASA		145	1	usa	bovino	Americano	1101000000000010111111111111111111111100000	479		SP4
Inf. Obtenida por Feliciano en Foro Tb CENASA		145	1	usa	bovino	Americano	1101000000000010111111111111111111111100000	479		SP4
Inf. Obtenida por Feliciano en Foro Tb CENASA		145	1	usa	bovino	Americano	1101000000000010111111111111111111111100000	479		SP4
Inf. Obtenida por Feliciano en Foro Tb CENASA		145	1	usa	bovino	Americano	1101000000000010111111111111111111111100000	479		SP4
Inf. Obtenida por Feliciano en Foro Tb CENASA		145	1	usa	bovino	Americano	1101000000000010111111111111111111111100000	479		SP4
Inf. Obtenida por Feliciano en Foro Tb CENASA		145	1	usa	bovino	Americano	1101000000000010111111111111111111111100000	479		SP4
Inf. Obtenida por Feliciano en Foro Tb CENASA		145	1	usa	bovino	Americano	1101000000000010111111111111111111111100000	479		SP4
Inf. Obtenida por Feliciano en Foro Tb CENASA		145	1	usa	bovino	Americano	1101000000000010111111111111111111111100000	479		SP4
Inf. Obtenida por Feliciano en Foro Tb CENASA		145	1	usa	bovino	Americano	1101000000000010111111111111111111111100000	479		SP4
Inf. Obtenida por Feliciano en Foro Tb CENASA		145	1	usa	bovino	Americano	1101000000000010111111111111111111111100000	479		SP4
Inf. Obtenida por Feliciano en Foro Tb CENASA		145	1	usa	bovino	Americano	1101000000000010111111111111111111111100000	479		SP4
Inf. Obtenida por Feliciano en Foro Tb CENASA		145	1	usa	bovino	Americano	1101000000000010111111111111111111111100000	479		SP4
Inf. Obtenida por Feliciano en Foro Tb CENASA		145	1	usa	bovino	Americano	1101000000000010111111111111111111111100000	479		SP4
Inf. Obtenida por Feliciano en Foro Tb CENASA		145	1	usa	bovino	Americano	1101000000000010111111111111111111111100000	479		SP4
Inf. Obtenida por Feliciano en Foro Tb CENASA		265	1	usa	bovino	Americano	1101101101111110111101111111111111111100000	684		SP146
Inf. Obtenida por Feliciano en Foro Tb CENASA		265	1	usa	bovino	Americano	1101101101111110111101111111111111111100000	684		SP146
Inf. Obtenida por Feliciano en Foro Tb CENASA		265	1	usa	bovino	Americano	1101101101111110111101111111111111111100000	684		SP146
Inf. Obtenida por Feliciano en Foro Tb CENASA		265	1	usa	bovino	Americano	1101101101111110111101111111111111111100000	684		SP146
Inf. Obtenida por Feliciano en Foro Tb CENASA		265	1	usa	bovino	Americano	1101101101111110111101111111111111111100000	684		SP146
Inf. Obtenida por Feliciano en Foro Tb CENASA		265	1	usa	bovino	Americano	1101101101111110111101111111111111111100000	684		SP146
Inf. Obtenida por Feliciano en Foro Tb CENASA		265	1	usa	bovino	Americano	1101101101111110111101111111111111111100000	684		SP146
Inf. Obtenida por Feliciano en Foro Tb CENASA		265	1	usa	bovino	Americano	1101101101111110111101111111111111111100000	684		SP146
Inf. Obtenida por Feliciano en Foro Tb CENASA		265	1	usa	bovino	Americano	1101101101111110111101111111111111111100000	684		SP146
Inf. Obtenida por Feliciano en Foro Tb CENASA		265	1	usa	bovino	Americano	1101101101111110111101111111111111111100000	684		SP146
Inf. Obtenida por Feliciano en Foro Tb CENASA		265	1	usa	bovino	Americano	1101101101111110111101111111111111111100000	684		SP146
Inf. Obtenida por Feliciano en Foro Tb CENASA		265	1	usa	bovino	Americano	1101101101111110111101111111111111111100000	684		SP146
Inf. Obtenida por Feliciano en Foro Tb CENASA		265	1	usa	bovino	Americano	1101101101111110111101111111111111111100000	684		SP146
Inf. Obtenida por Feliciano en Foro Tb CENASA		265	1	usa	bovino	Americano	1101101101111110111101111111111111111100000	684		SP146
Inf. Obtenida por Feliciano en Foro Tb CENASA		265	1	usa	bovino	Americano	1101101101111110111101111111111111111100000	684		SP146
Inf. Obtenida por Feliciano en Foro Tb CENASA		265	1	usa	bovino	Americano	1101101101111110111101111111111111111100000	684		SP146
Inf. Obtenida por Feliciano en Foro Tb CENASA		265	1	usa	bovino	Americano	1101101101111110111101111111111111111100000	684		SP146
Inf. Obtenida por Feliciano en Foro Tb CENASA		265	1	usa	bovino	Americano	1101101101111110111101111111111111111100000	684		SP146
Inf. Obtenida por Feliciano en Foro Tb CENASA		265	1	usa	bovino	Americano	1101101101111110111101111111111111111100000	684		SP146
Inf. Obtenida por Feliciano en Foro Tb CENASA		265	1	usa	bovino	Americano	1101101101111110111101111111111111111100000	684		SP146
Inf. Obtenida por Feliciano en Foro Tb CENASA		265	1	usa	bovino	Americano	1101101101111110111101111111111111111100000	684		SP146
Inf. Obtenida por Feliciano en Foro Tb CENASA		265	1	usa	bovino	Americano	1101101101111110111101111111111111111100000	684		SP146
Inf. Obtenida por Feliciano en Foro Tb CENASA		265	1	usa	bovino	Americano	1101101101111110111101111111111111111100000	684		SP146
Inf. Obtenida por Feliciano en Foro Tb CENASA		265	1	usa	bovino	Americano	1101101101111110111101111111111111111100000	684		SP146
Inf. Obtenida por Feliciano en Foro Tb CENASA		265	1	usa	bovino	Americano	1101101101111110111101111111111111111100000	684		SP146
Inf. Obtenida por Feliciano en Foro Tb CENASA		265	1	usa	bovino	Americano	1101101101111110111101111111111111111100000	684		SP146
Inf. Obtenida por Feliciano en Foro Tb CENASA		265	1	usa	bovino	Americano	1101101101111110111101111111111111111100000	684		SP146
Inf. Obtenida por Feliciano en Foro Tb CENASA		265	1	usa	bovino	Americano	1101101101111110111101111111111111111100000	684		SP146
Inf. Obtenida por Feliciano en Foro Tb CENASA		265	1	usa	bovino	Americano	1101101101111110111101111111111111111100000	684		SP146
Inf. Obtenida por Feliciano en Foro Tb CENASA		265	1	usa	bovino	Americano	1101101101111110111101111111111111111100000	684		SP146
Inf. Obtenida por Feliciano en Foro Tb CENASA		265	1	usa	bovino	Americano	1101101101111110111101111111111111111100000	684		SP146
Inf. Obtenida por Feliciano en Foro Tb CENASA		265	1	usa	bovino	Americano	1101101101111110111101111111111111111100000	684		SP146
Inf. Obtenida por Feliciano en Foro Tb CENASA		265	1	usa	bovino	Americano	1101101101111110111101111111111111111100000	684		SP146
Inf. Obtenida por Feliciano en Foro Tb CENASA		265	1	usa	bovino	Americano	1101101101111110111101111111111111111100000	684		SP146
Inf. Obtenida por Feliciano en Foro Tb CENASA		265	1	usa	bovino	Americano	1101101101111110111101111111111111111100000	684		SP146
Inf. Obtenida por Feliciano en Foro Tb CENASA		265	1	usa	bovino	Americano	1101101101111110111101111111111111111100000	684		SP146
Inf. Obtenida por Feliciano en Foro Tb CENASA		265	1	usa	bovino	Americano	1101101101111110111101111111111111111100000	684		SP146
Inf. Obtenida por Feliciano en Foro Tb CENASA		265	1	usa	bovino	Americano	1101101101111110111101111111111111111100000	684		SP146
[truncated: 1,083 more rows]
